# Supplementary material for: Identification of IFN-Induced Transmembrane Protein 1 With Prognostic Value in Pancreatic Cancer Using Network Module-Based Analysis
Source: Front Oncol. 2021 Mar 22;11:626883. doi: 10.3389/fonc.2021.626883 (PMC8044951; doi:10.3389/fonc.2021.626883)
Supplement: Supplementary file 1 [file Table_1.XLSX]

## Sheet: Table S1
Table S1. Detailed information of the five GEO datasets in the study.
Series	Organism	Study type	Platform	Country	Samples
GSE101448	Homo sapiens	Expression profiling by array	GPL10558 Illumina HumanHT-12 V4.0 expression beadchip	Germany	18 with pancreatic tumor and 13 non-tumor panreatic tissue samples
GSE62165	Homo sapiens	Expression profiling by array	GPL13667 [HG-U219] Affymetrix Human Genome U219 Array	Belgium	118 surgically resected PDAC and 13 control samples
GSE62452	Homo sapiens	Expression profiling by array	GPL6244 [HuGene-1_0-st] Affymetrix Human Gene 1.0 ST Array [transcript (gene) version]	USA	69 pancreatic tumors and 61 adjacent non-tumor tissue from patients with pancreatic ductal adenocarcinoma
GSE41372	Homo sapiens	Expression profiling by array	GPL6244 [HuGene-1_0-st] Affymetrix Human Gene 1.0 ST Array [transcript (gene) version]	Italy	15 paired pancreatic tumor and adjacent non-tumor tissues
GSE28735	Homo sapiens	Expression profiling by array	GPL6244 [HuGene-1_0-st] Affymetrix Human Gene 1.0 ST Array [transcript (gene) version]	USA	45 matching pairs of pancreatic tumor and adjacent non-tumor tissues from 45 patients with pancreatic ductal adenocarcinoma

## Sheet: Table S2
Table S2. Genes analyzed in six modules in FI network.
Module number	Number	Average correlation	Gene set
	of genes
0	19	0.9927	ADAM28, ADAM9, CHAD, COL10A1, COL11A1, COL5A2, COL6A3, COL8A1, FERMT1, ITGA11, ITGA2, ITGA3, ITGB1, ITGB4, LAMA4, LUM, PLAU, SERPINH1, THBS2
1	12	1	AHR, AOX1, FCGR3A, GBP2, IFITM1, OAS1, OAS2, PRLR, RASAL2, RSAD2, STAT1, TAP1
2	9	0.9615	ADAM12, AP2B1, CTTN, EGF, IL22RA1, LIFR, NRG4, SGIP1, SPRY4
3	9	0.8365	ABLIM3, ARHGAP1, CORO1C, DAPP1, ECT2, PAK3, RAC1, RALB, SEMA3A
4	7	0.9739	ANXA1, ANXA2, PLAT, S100A10, S100A4, S100A6, TNIK
5	7	0.779	CXCL5, FHL2, SEL1L, TFAP2A, TIMP1, TIMP2, ZNFX1

## Sheet: Table S3
Table S3. Differentially expressed genes (DEGs).
Symbol	Ensembl gene ID	Species	Regulation	Gene name
TMSB10	ENSG00000034510	Homo sapiens	UP	thymosin beta 10(TMSB10)
COL1A1	ENSG00000108821	Homo sapiens	UP	collagen type I alpha 1 chain(COL1A1)
PDCD4		Homo sapiens	DOWN	programmed cell death 4 (neoplastic transformation inhibitor)
ACADL	ENSG00000115361	Homo sapiens	DOWN	acyl-CoA dehydrogenase, long chain(ACADL)
TANC2	ENSG00000170921	Homo sapiens	UP	tetratricopeptide repeat, ankyrin repeat and coiled-coil containing 2(TANC2)
SQLE	ENSG00000104549	Homo sapiens	DOWN	squalene epoxidase(SQLE)
PSMB8	ENSG00000204264	Homo sapiens	UP	proteasome subunit beta 8(PSMB8)
HN1	ENSG00000189159	Homo sapiens	UP	hematological and neurological expressed 1(HN1)
APOL1	ENSG00000100342	Homo sapiens	DOWN	apolipoprotein L1(APOL1)
ITGA2	ENSG00000164171	Homo sapiens	UP	integrin subunit alpha 2(ITGA2)
MALL	ENSG00000144063	Homo sapiens	UP	mal, T-cell differentiation protein like(MALL)
TRIM16	ENSG00000221926	Homo sapiens	UP	tripartite motif containing 16(TRIM16)
CKS2	ENSG00000123975	Homo sapiens	UP	CDC28 protein kinase regulatory subunit 2(CKS2)
SLC25A24	ENSG00000085491	Homo sapiens	UP	solute carrier family 25 member 24(SLC25A24)
ANXA2	ENSG00000182718	Homo sapiens	UP	annexin A2(ANXA2)
NTRK2	ENSG00000148053	Homo sapiens	DOWN	neurotrophic receptor tyrosine kinase 2(NTRK2)
ALOX5AP	ENSG00000132965	Homo sapiens	UP	arachidonate 5-lipoxygenase activating protein(ALOX5AP)
SH3PXD2B	ENSG00000174705	Homo sapiens	UP	SH3 and PX domains 2B(SH3PXD2B)
AFAP1	ENSG00000196526	Homo sapiens	UP	actin filament associated protein 1(AFAP1)
CCNB2	ENSG00000157456	Homo sapiens	DOWN	cyclin B2(CCNB2)
LGALS3	ENSG00000131981	Homo sapiens	UP	galectin 3(LGALS3)
OAS2	ENSG00000111335	Homo sapiens	UP	2'-5'-oligoadenylate synthetase 2(OAS2)
COMP	ENSG00000105664	Homo sapiens	UP	cartilage oligomeric matrix protein(COMP)
SLC16A4	ENSG00000168679	Homo sapiens	UP	solute carrier family 16 member 4(SLC16A4)
BHLHE40	ENSG00000134107	Homo sapiens	UP	basic helix-loop-helix family member e40(BHLHE40)
ATP2B4	ENSG00000058668	Homo sapiens	UP	ATPase plasma membrane Ca2+ transporting 4(ATP2B4)
RUNX2	ENSG00000124813	Homo sapiens	UP	runt related transcription factor 2(RUNX2)
ZNF532	ENSG00000074657	Homo sapiens	UP	zinc finger protein 532(ZNF532)
CRIP1	ENSG00000213145	Homo sapiens	DOWN	cysteine rich protein 1(CRIP1)
SULF1	ENSG00000137573	Homo sapiens	UP	sulfatase 1(SULF1)
CHRM3	ENSG00000133019	Homo sapiens	DOWN	cholinergic receptor muscarinic 3(CHRM3)
IGFBP3	ENSG00000146674	Homo sapiens	UP	insulin like growth factor binding protein 3(IGFBP3)
ALB	ENSG00000163631	Homo sapiens	DOWN	albumin(ALB)
AOX1	ENSG00000138356	Homo sapiens	DOWN	aldehyde oxidase 1(AOX1)
DTNA	ENSG00000134769	Homo sapiens	DOWN	dystrobrevin alpha(DTNA)
ITGB5	ENSG00000082781	Homo sapiens	DOWN	integrin subunit beta 5(ITGB5)
NEK2	ENSG00000117650	Homo sapiens	UP	NIMA related kinase 2(NEK2)
RBMS1		Homo sapiens	UP	RNA binding motif, single stranded interacting protein 1
HCP5	ENSG00000206337	Homo sapiens	DOWN	HLA complex P5 (non-protein coding)(HCP5)
GPNMB	ENSG00000136235	Homo sapiens	UP	glycoprotein nmb(GPNMB)
RAPH1	ENSG00000173166	Homo sapiens	UP	Ras association (RalGDS/AF-6) and pleckstrin homology domains 1(RAPH1)
RAP1GAP2	ENSG00000132359	Homo sapiens	DOWN	RAP1 GTPase activating protein 2(RAP1GAP2)
CHEK1	ENSG00000149554	Homo sapiens	UP	checkpoint kinase 1(CHEK1)
ARL4C	ENSG00000188042	Homo sapiens	UP	ADP ribosylation factor like GTPase 4C(ARL4C)
SCD5	ENSG00000145284	Homo sapiens	DOWN	stearoyl-CoA desaturase 5(SCD5)
CD58	ENSG00000116815	Homo sapiens	UP	CD58 molecule(CD58)
SV2B	ENSG00000185518	Homo sapiens	UP	synaptic vesicle glycoprotein 2B(SV2B)
LEF1	ENSG00000138795	Homo sapiens	UP	lymphoid enhancer binding factor 1(LEF1)
RAB23	ENSG00000112210	Homo sapiens	UP	RAB23, member RAS oncogene family(RAB23)
LDHA	ENSG00000134333	Homo sapiens	UP	lactate dehydrogenase A(LDHA)
CAPG	ENSG00000042493	Homo sapiens	UP	capping actin protein, gelsolin like(CAPG)
CAP1	ENSG00000131236	Homo sapiens	DOWN	adenylate cyclase associated protein 1(CAP1)
PDPN	ENSG00000162493	Homo sapiens	DOWN	podoplanin(PDPN)
COL3A1		Homo sapiens	UP	collagen, type III, alpha 1
EDIL3	ENSG00000164176	Homo sapiens	UP	EGF like repeats and discoidin domains 3(EDIL3)
PTPRN2	ENSG00000155093	Homo sapiens	DOWN	protein tyrosine phosphatase, receptor type N2(PTPRN2)
NQO1	ENSG00000181019	Homo sapiens	UP	NAD(P)H quinone dehydrogenase 1(NQO1)
EFNB2	ENSG00000125266	Homo sapiens	DOWN	ephrin B2(EFNB2)
AEBP1		Homo sapiens	DOWN	AE binding protein 1
RHBDL2	ENSG00000158315	Homo sapiens	UP	rhomboid like 2(RHBDL2)
RNF212	ENSG00000178222	Homo sapiens	DOWN	ring finger protein 212(RNF212)
TIMP2	ENSG00000035862	Homo sapiens	DOWN	TIMP metallopeptidase inhibitor 2(TIMP2)
KITLG	ENSG00000049130	Homo sapiens	DOWN	KIT ligand(KITLG)
MAP4K4	ENSG00000071054	Homo sapiens	DOWN	mitogen-activated protein kinase kinase kinase kinase 4(MAP4K4)
AHNAK2	ENSG00000185567	Homo sapiens	UP	AHNAK nucleoprotein 2(AHNAK2)
ERN1	ENSG00000178607	Homo sapiens	DOWN	endoplasmic reticulum to nucleus signaling 1(ERN1)
FBXO32	ENSG00000156804	Homo sapiens	DOWN	F-box protein 32(FBXO32)
MTMR11	ENSG00000014914	Homo sapiens	UP	myotubularin related protein 11(MTMR11)
NPC1	ENSG00000141458	Homo sapiens	DOWN	NPC intracellular cholesterol transporter 1(NPC1)
GATA4	ENSG00000136574	Homo sapiens	UP	GATA binding protein 4(GATA4)
BIRC3	ENSG00000023445	Homo sapiens	UP	baculoviral IAP repeat containing 3(BIRC3)
SPOCK1	ENSG00000152377	Homo sapiens	DOWN	SPARC/osteonectin, cwcv and kazal like domains proteoglycan 1(SPOCK1)
CEACAM6	ENSG00000086548	Homo sapiens	UP	carcinoembryonic antigen related cell adhesion molecule 6(CEACAM6)
SLC6A6	ENSG00000131389	Homo sapiens	UP	solute carrier family 6 member 6(SLC6A6)
EDNRA	ENSG00000151617	Homo sapiens	UP	endothelin receptor type A(EDNRA)
MFAP5	ENSG00000197614	Homo sapiens	UP	microfibrillar associated protein 5(MFAP5)
FN1	ENSG00000115414	Homo sapiens	UP	fibronectin 1(FN1)
YWHAZ	ENSG00000164924	Homo sapiens	DOWN	tyrosine 3-monooxygenase/tryptophan 5-monooxygenase activation protein zeta(YWHAZ)
OSBPL10	ENSG00000144645	Homo sapiens	UP	oxysterol binding protein like 10(OSBPL10)
LAMB3		Homo sapiens	UP	laminin, beta 3
CTSB	ENSG00000164733	Homo sapiens	UP	cathepsin B(CTSB)
ITGB1	ENSG00000150093	Homo sapiens	UP	integrin subunit beta 1(ITGB1)
OSBPL3	ENSG00000070882	Homo sapiens	UP	oxysterol binding protein like 3(OSBPL3)
CHN2		Homo sapiens	DOWN	chimerin 2
AP2B1	ENSG00000006125	Homo sapiens	UP	adaptor related protein complex 2 beta 1 subunit(AP2B1)
LIMS1	ENSG00000169756	Homo sapiens	UP	LIM zinc finger domain containing 1(LIMS1)
S100A16	ENSG00000188643	Homo sapiens	UP	S100 calcium binding protein A16(S100A16)
PLOD2	ENSG00000152952	Homo sapiens	UP	procollagen-lysine,2-oxoglutarate 5-dioxygenase 2(PLOD2)
HUNK	ENSG00000142149	Homo sapiens	DOWN	hormonally up-regulated Neu-associated kinase(HUNK)
COL8A1	ENSG00000144810	Homo sapiens	UP	collagen type VIII alpha 1 chain(COL8A1)
CD68	ENSG00000129226	Homo sapiens	UP	CD68 molecule(CD68)
CNN2	ENSG00000064666	Homo sapiens	UP	calponin 2(CNN2)
LUM	ENSG00000139329	Homo sapiens	UP	lumican(LUM)
UBASH3B	ENSG00000154127	Homo sapiens	UP	ubiquitin associated and SH3 domain containing B(UBASH3B)
PLAT	ENSG00000104368	Homo sapiens	DOWN	plasminogen activator, tissue type(PLAT)
ARHGAP1	ENSG00000175220	Homo sapiens	DOWN	Rho GTPase activating protein 1(ARHGAP1)
SRPX2	ENSG00000102359	Homo sapiens	DOWN	sushi repeat containing protein, X-linked 2(SRPX2)
SLC38A3	ENSG00000188338	Homo sapiens	DOWN	solute carrier family 38 member 3(SLC38A3)
TUBA1C	ENSG00000167553	Homo sapiens	UP	tubulin alpha 1c(TUBA1C)
SYTL2	ENSG00000137501	Homo sapiens	DOWN	synaptotagmin like 2(SYTL2)
TMEM97	ENSG00000109084	Homo sapiens	DOWN	transmembrane protein 97(TMEM97)
MKI67	ENSG00000148773	Homo sapiens	UP	marker of proliferation Ki-67(MKI67)
LAMC2	ENSG00000058085	Homo sapiens	UP	laminin subunit gamma 2(LAMC2)
LYZ	ENSG00000090382	Homo sapiens	DOWN	lysozyme(LYZ)
TPM2	ENSG00000198467	Homo sapiens	DOWN	tropomyosin 2 (beta)(TPM2)
CEACAM1	ENSG00000079385	Homo sapiens	UP	carcinoembryonic antigen related cell adhesion molecule 1(CEACAM1)
IFITM1	ENSG00000185885	Homo sapiens	UP	interferon induced transmembrane protein 1(IFITM1)
ETV1	ENSG00000006468	Homo sapiens	UP	ETS variant 1(ETV1)
CTTNBP2NL	ENSG00000143079	Homo sapiens	UP	CTTNBP2 N-terminal like(CTTNBP2NL)
PLAUR	ENSG00000011422	Homo sapiens	UP	plasminogen activator, urokinase receptor(PLAUR)
RAC1	ENSG00000136238	Homo sapiens	UP	ras-related C3 botulinum toxin substrate 1 (rho family, small GTP binding protein Rac1)(RAC1)
NRP2	ENSG00000118257	Homo sapiens	UP	neuropilin 2(NRP2)
PPARG	ENSG00000132170	Homo sapiens	UP	peroxisome proliferator activated receptor gamma(PPARG)
RAB26	ENSG00000167964	Homo sapiens	DOWN	RAB26, member RAS oncogene family(RAB26)
PLXNC1	ENSG00000136040	Homo sapiens	DOWN	plexin C1(PLXNC1)
BNIP3	ENSG00000176171	Homo sapiens	DOWN	BCL2 interacting protein 3(BNIP3)
MYOF	ENSG00000138119	Homo sapiens	DOWN	myoferlin(MYOF)
ANO1	ENSG00000131620	Homo sapiens	UP	anoctamin 1(ANO1)
FHL2	ENSG00000115641	Homo sapiens	DOWN	four and a half LIM domains 2(FHL2)
KYNU	ENSG00000115919	Homo sapiens	UP	kynureninase(KYNU)
SLPI	ENSG00000124107	Homo sapiens	UP	secretory leukocyte peptidase inhibitor(SLPI)
GAMT	ENSG00000130005	Homo sapiens	UP	guanidinoacetate N-methyltransferase(GAMT)
NOX4	ENSG00000086991	Homo sapiens	UP	NADPH oxidase 4(NOX4)
STK33	ENSG00000130413	Homo sapiens	DOWN	serine/threonine kinase 33(STK33)
USP2	ENSG00000036672	Homo sapiens	DOWN	ubiquitin specific peptidase 2(USP2)
IL1RAP	ENSG00000196083	Homo sapiens	UP	interleukin 1 receptor accessory protein(IL1RAP)
PRSS3	ENSG00000010438	Homo sapiens	DOWN	protease, serine 3(PRSS3)
HPGD	ENSG00000164120	Homo sapiens	DOWN	hydroxyprostaglandin dehydrogenase 15-(NAD)(HPGD)
GRB14	ENSG00000115290	Homo sapiens	DOWN	growth factor receptor bound protein 14(GRB14)
MX2	ENSG00000183486	Homo sapiens	UP	MX dynamin like GTPase 2(MX2)
ASPM	ENSG00000066279	Homo sapiens	UP	abnormal spindle microtubule assembly(ASPM)
SERPINH1	ENSG00000149257	Homo sapiens	UP	serpin family H member 1(SERPINH1)
MGLL	ENSG00000074416	Homo sapiens	UP	monoglyceride lipase(MGLL)
FAP	ENSG00000078098	Homo sapiens	DOWN	fibroblast activation protein alpha(FAP)
TNFSF4	ENSG00000117586	Homo sapiens	UP	tumor necrosis factor superfamily member 4(TNFSF4)
STXBP6	ENSG00000168952	Homo sapiens	UP	syntaxin binding protein 6(STXBP6)
CALU	ENSG00000128595	Homo sapiens	UP	calumenin(CALU)
CKAP2	ENSG00000136108	Homo sapiens	UP	cytoskeleton associated protein 2(CKAP2)
IFI30	ENSG00000216490	Homo sapiens	UP	IFI30, lysosomal thiol reductase(IFI30)
HK2	ENSG00000159399	Homo sapiens	UP	hexokinase 2(HK2)
GJB2	ENSG00000165474	Homo sapiens	DOWN	gap junction protein beta 2(GJB2)
APLP2	ENSG00000084234	Homo sapiens	UP	amyloid beta precursor like protein 2(APLP2)
THBS2	ENSG00000186340	Homo sapiens	UP	thrombospondin 2(THBS2)
VCL	ENSG00000035403	Homo sapiens	DOWN	vinculin(VCL)
RSAD2	ENSG00000134321	Homo sapiens	UP	radical S-adenosyl methionine domain containing 2(RSAD2)
TTN	ENSG00000155657	Homo sapiens	DOWN	titin(TTN)
COL10A1	ENSG00000123500	Homo sapiens	UP	collagen type X alpha 1 chain(COL10A1)
LAMA4	ENSG00000112769	Homo sapiens	UP	laminin subunit alpha 4(LAMA4)
ZNFX1	ENSG00000124201	Homo sapiens	DOWN	zinc finger NFX1-type containing 1(ZNFX1)
SERPINI2	ENSG00000114204	Homo sapiens	DOWN	serpin family I member 2(SERPINI2)
TGFBI	ENSG00000120708	Homo sapiens	UP	transforming growth factor beta induced(TGFBI)
BTG2	ENSG00000159388	Homo sapiens	DOWN	BTG anti-proliferation factor 2(BTG2)
EPB41L4B	ENSG00000095203	Homo sapiens	DOWN	erythrocyte membrane protein band 4.1 like 4B(EPB41L4B)
RGN	ENSG00000130988	Homo sapiens	DOWN	regucalcin(RGN)
HEPH	ENSG00000089472	Homo sapiens	DOWN	hephaestin(HEPH)
MET	ENSG00000105976	Homo sapiens	UP	MET proto-oncogene, receptor tyrosine kinase(MET)
ITGA3	ENSG00000005884	Homo sapiens	DOWN	integrin subunit alpha 3(ITGA3)
ACSM3	ENSG00000005187	Homo sapiens	UP	acyl-CoA synthetase medium-chain family member 3(ACSM3)
GSTA2	ENSG00000244067	Homo sapiens	DOWN	glutathione S-transferase alpha 2(GSTA2)
DAPP1	ENSG00000070190	Homo sapiens	UP	dual adaptor of phosphotyrosine and 3-phosphoinositides 1(DAPP1)
AHR	ENSG00000106546	Homo sapiens	UP	aryl hydrocarbon receptor(AHR)
SORBS2	ENSG00000154556	Homo sapiens	DOWN	sorbin and SH3 domain containing 2(SORBS2)
IFI27	ENSG00000165949	Homo sapiens	UP	interferon alpha inducible protein 27(IFI27)
SKAP2	ENSG00000005020	Homo sapiens	DOWN	src kinase associated phosphoprotein 2(SKAP2)
TNFAIP6	ENSG00000123610	Homo sapiens	DOWN	TNF alpha induced protein 6(TNFAIP6)
OAS1	ENSG00000089127	Homo sapiens	UP	2'-5'-oligoadenylate synthetase 1(OAS1)
SDR16C5	ENSG00000170786	Homo sapiens	UP	short chain dehydrogenase/reductase family 16C, member 5(SDR16C5)
OLR1	ENSG00000173391	Homo sapiens	DOWN	oxidized low density lipoprotein receptor 1(OLR1)
NT5E	ENSG00000135318	Homo sapiens	UP	5'-nucleotidase ecto(NT5E)
IGFBP2	ENSG00000115457	Homo sapiens	DOWN	insulin like growth factor binding protein 2(IGFBP2)
SULF2	ENSG00000196562	Homo sapiens	UP	sulfatase 2(SULF2)
ECHDC3	ENSG00000134463	Homo sapiens	UP	enoyl-CoA hydratase domain containing 3(ECHDC3)
TRHDE	ENSG00000072657	Homo sapiens	DOWN	thyrotropin releasing hormone degrading enzyme(TRHDE)
CDH11	ENSG00000140937	Homo sapiens	UP	cadherin 11(CDH11)
BGN	ENSG00000182492	Homo sapiens	DOWN	biglycan(BGN)
MMP1	ENSG00000196611	Homo sapiens	UP	matrix metallopeptidase 1(MMP1)
CD109	ENSG00000156535	Homo sapiens	UP	CD109 molecule(CD109)
CCL18	ENSG00000275385	Homo sapiens	DOWN	C-C motif chemokine ligand 18(CCL18)
ADHFE1	ENSG00000147576	Homo sapiens	DOWN	alcohol dehydrogenase, iron containing 1(ADHFE1)
FXYD5	ENSG00000089327	Homo sapiens	UP	FXYD domain containing ion transport regulator 5(FXYD5)
CEACAM5	ENSG00000105388	Homo sapiens	DOWN	carcinoembryonic antigen related cell adhesion molecule 5(CEACAM5)
ERP27	ENSG00000139055	Homo sapiens	DOWN	endoplasmic reticulum protein 27(ERP27)
TMC5	ENSG00000103534	Homo sapiens	DOWN	transmembrane channel like 5(TMC5)
TNFRSF21	ENSG00000146072	Homo sapiens	UP	TNF receptor superfamily member 21(TNFRSF21)
DIO2	ENSG00000211448	Homo sapiens	UP	deiodinase, iodothyronine type II(DIO2)
SYBU	ENSG00000147642	Homo sapiens	DOWN	syntabulin(SYBU)
KIF1A	ENSG00000130294	Homo sapiens	DOWN	kinesin family member 1A(KIF1A)
VCAN	ENSG00000038427	Homo sapiens	UP	versican(VCAN)
JUP	ENSG00000173801	Homo sapiens	UP	junction plakoglobin(JUP)
CSTB	ENSG00000160213	Homo sapiens	UP	cystatin B(CSTB)
CENPK	ENSG00000123219	Homo sapiens	DOWN	centromere protein K(CENPK)
CALD1	ENSG00000122786	Homo sapiens	UP	caldesmon 1(CALD1)
ACTN1	ENSG00000072110	Homo sapiens	UP	actinin alpha 1(ACTN1)
CTTN	ENSG00000085733	Homo sapiens	UP	cortactin(CTTN)
COL12A1	ENSG00000111799	Homo sapiens	UP	collagen type XII alpha 1 chain(COL12A1)
DCBLD2	ENSG00000057019	Homo sapiens	UP	discoidin, CUB and LCCL domain containing 2(DCBLD2)
KIF11	ENSG00000138160	Homo sapiens	DOWN	kinesin family member 11(KIF11)
NCF2	ENSG00000116701	Homo sapiens	UP	neutrophil cytosolic factor 2(NCF2)
TAP1	ENSG00000168394	Homo sapiens	UP	transporter 1, ATP binding cassette subfamily B member(TAP1)
ANTXR2	ENSG00000163297	Homo sapiens	DOWN	anthrax toxin receptor 2(ANTXR2)
RUNX1		Homo sapiens	DOWN	runt-related transcription factor 1
ARNTL2	ENSG00000029153	Homo sapiens	DOWN	aryl hydrocarbon receptor nuclear translocator like 2(ARNTL2)
FRMD6	ENSG00000139926	Homo sapiens	UP	FERM domain containing 6(FRMD6)
LGALS3BP	ENSG00000108679	Homo sapiens	DOWN	galectin 3 binding protein(LGALS3BP)
ADAM9	ENSG00000168615	Homo sapiens	UP	ADAM metallopeptidase domain 9(ADAM9)
GPRC5A		Homo sapiens	DOWN
PAK3	ENSG00000077264	Homo sapiens	DOWN	p21 (RAC1) activated kinase 3(PAK3)
GBP2	ENSG00000162645	Homo sapiens	UP	guanylate binding protein 2(GBP2)
ACSL5	NSG00000197142	Homo sapiens	DOWN	acyl-CoA synthetase long-chain family member 5(ACSL5)
GREM1	ENSG00000166923	Homo sapiens	UP	gremlin 1, DAN family BMP antagonist(GREM1)
BUB1	ENSG00000169679	Homo sapiens	DOWN	BUB1 mitotic checkpoint serine/threonine kinase(BUB1)
TSPAN5	ENSG00000168785	Homo sapiens	DOWN	tetraspanin 5(TSPAN5)
TMEM154	ENSG00000170006	Homo sapiens	DOWN	transmembrane protein 154(TMEM154)
YWHAB	ENSG00000166913	Homo sapiens	DOWN	tyrosine 3-monooxygenase/tryptophan 5-monooxygenase activation protein beta(YWHAB)
GRB10	ENSG00000106070	Homo sapiens	DOWN	growth factor receptor bound protein 10(GRB10)
ONECUT1	ENSG00000169856	Homo sapiens	DOWN	one cut homeobox 1(ONECUT1)
INPP4B	ENSG00000109452	Homo sapiens	UP	inositol polyphosphate-4-phosphatase type II B(INPP4B)
BMPR2	ENSG00000204217	Homo sapiens	UP	bone morphogenetic protein receptor type 2(BMPR2)
TOP2A	ENSG00000131747	Homo sapiens	DOWN	topoisomerase (DNA) II alpha(TOP2A)
XBP1	ENSG00000100219	Homo sapiens	UP	X-box binding protein 1(XBP1)
S100A10	ENSG00000197747	Homo sapiens	UP	S100 calcium binding protein A10(S100A10)
RASAL2	ENSG00000075391	Homo sapiens	DOWN	RAS protein activator like 2(RASAL2)
NRCAM	ENSG00000091129	Homo sapiens	DOWN	neuronal cell adhesion molecule(NRCAM)
MCM6	ENSG00000076003	Homo sapiens	DOWN	minichromosome maintenance complex component 6(MCM6)
COL6A3	ENSG00000163359	Homo sapiens	DOWN	collagen type VI alpha 3 chain(COL6A3)
PON2	ENSG00000105854	Homo sapiens	UP	paraoxonase 2(PON2)
SAMD9	ENSG00000168679	Homo sapiens	UP	solute carrier family 16 member 4(SLC16A4)
LCN2	ENSG00000148346	Homo sapiens	UP	lipocalin 2(LCN2)
CTHRC1	ENSG00000164932	Homo sapiens	UP	collagen triple helix repeat containing 1(CTHRC1)
STK38	ENSG00000112079	Homo sapiens	DOWN	serine/threonine kinase 38(STK38)
GLS2	ENSG00000135423	Homo sapiens	DOWN	glutaminase 2(GLS2)
CENPF	ENSG00000117724	Homo sapiens	UP	centromere protein F(CENPF)
ADAM12	ENSG00000148848	Homo sapiens	UP	ADAM metallopeptidase domain 12(ADAM12)
TPX2	ENSG00000088325	Homo sapiens	UP	TPX2, microtubule nucleation factor(TPX2)
TSC22D1	ENSG00000102804	Homo sapiens	DOWN	TSC22 domain family member 1(TSC22D1)
ANLN	ENSG00000011426	Homo sapiens	DOWN	anillin actin binding protein(ANLN)
CEP170	ENSG00000143702	Homo sapiens	DOWN	centrosomal protein 170(CEP170)
PCDH7	ENSG00000169851	Homo sapiens	UP	protocadherin 7(PCDH7)
ADAM19	ENSG00000135074	Homo sapiens	DOWN	ADAM metallopeptidase domain 19(ADAM19)
LTBP1	ENSG00000049323	Homo sapiens	DOWN	latent transforming growth factor beta binding protein 1(LTBP1)
KDELC1	ENSG00000134901	Homo sapiens	UP	KDEL motif containing 1(KDELC1)
ANXA2P2		Homo sapiens	DOWN
KRT17	ENSG00000128422	Homo sapiens	UP	keratin 17(KRT17)
PRRX1	ENSG00000116132	Homo sapiens	UP	paired related homeobox 1(PRRX1)
FMN1	ENSG00000248905	Homo sapiens	DOWN	formin 1(FMN1)
NTM	ENSG00000182667	Homo sapiens	UP	neurotrimin(NTM)
COL5A2	ENSG00000204262	Homo sapiens	DOWN	collagen type V alpha 2 chain(COL5A2)
ANTXR1	ENSG00000169604	Homo sapiens	UP	anthrax toxin receptor 1(ANTXR1)
CORO1C	ENSG00000110880	Homo sapiens	UP	coronin 1C(CORO1C)
FCGR3A	ENSG00000203747	Homo sapiens	DOWN	Fc fragment of IgG receptor IIIa(FCGR3A)
IMPA2	ENSG00000141401	Homo sapiens	DOWN	inositol monophosphatase 2(IMPA2)
SLC17A4	ENSG00000146039	Homo sapiens	DOWN	solute carrier family 17 member 4(SLC17A4)
EPSTI1	ENSG00000133106	Homo sapiens	UP	epithelial stromal interaction 1(EPSTI1)
TIMP1	ENSG00000102265	Homo sapiens	DOWN	TIMP metallopeptidase inhibitor 1(TIMP1)
CLIC1	ENSG00000213719	Homo sapiens	UP	chloride intracellular channel 1(CLIC1)
PDK4	ENSG00000004799	Homo sapiens	UP	pyruvate dehydrogenase kinase 4(PDK4)
IGFBP5	ENSG00000115461	Homo sapiens	UP	insulin like growth factor binding protein 5(IGFBP5)
UBE2T	ENSG00000077152	Homo sapiens	DOWN	ubiquitin conjugating enzyme E2 T(UBE2T)
PRDM1	ENSG00000057657	Homo sapiens	UP	PR/SET domain 1(PRDM1)
ECT2	ENSG00000114346	Homo sapiens	UP	epithelial cell transforming 2(ECT2)
POSTN	ENSG00000133110	Homo sapiens	DOWN	periostin(POSTN)
DCBLD1	ENSG00000164465	Homo sapiens	UP	discoidin, CUB and LCCL domain containing 1(DCBLD1)
CFL1	ENSG00000172757	Homo sapiens	DOWN	cofilin 1(CFL1)
CTSE	ENSG00000196188	Homo sapiens	DOWN	cathepsin E(CTSE)
GPX8	ENSG00000164294	Homo sapiens	DOWN	glutathione peroxidase 8 (putative)(GPX8)
DLGAP5	ENSG00000126787	Homo sapiens	UP	DLG associated protein 5(DLGAP5)
RAD51AP1	ENSG00000111247	Homo sapiens	UP	RAD51 associated protein 1(RAD51AP1)
KRT19	ENSG00000171345	Homo sapiens	UP	keratin 19(KRT19)
ENO1	ENSG00000074800	Homo sapiens	DOWN	enolase 1(ENO1)
SLC39A8	ENSG00000138821	Homo sapiens	UP	solute carrier family 39 member 8(SLC39A8)
CCDC69	ENSG00000198624	Homo sapiens	UP	coiled-coil domain containing 69(CCDC69)
ENTPD1	ENSG00000138185	Homo sapiens	UP	ectonucleoside triphosphate diphosphohydrolase 1(ENTPD1)
SPRY4	ENSG00000187678	Homo sapiens	UP	sprouty RTK signaling antagonist 4(SPRY4)
MXD1	ENSG00000059728	Homo sapiens	UP	MAX dimerization protein 1(MXD1)
DLK1	ENSG00000185559	Homo sapiens	UP	delta like non-canonical Notch ligand 1(DLK1)
CTNND2	ENSG00000169862	Homo sapiens	DOWN	catenin delta 2(CTNND2)
ANXA1	ENSG00000135046	Homo sapiens	UP	annexin A1(ANXA1)
SERPINB5	ENSG00000206075	Homo sapiens	DOWN	serpin family B member 5(SERPINB5)
TGM2	ENSG00000198959	Homo sapiens	UP	transglutaminase 2(TGM2)
RFTN1	ENSG00000131378	Homo sapiens	DOWN	raftlin, lipid raft linker 1(RFTN1)
SLC16A12	ENSG00000152779	Homo sapiens	DOWN	solute carrier family 16 member 12(SLC16A12)
WDR1	ENSG00000071127	Homo sapiens	DOWN	WD repeat domain 1(WDR1)
SEMA3A	ENSG00000075213	Homo sapiens	UP	semaphorin 3A(SEMA3A)
MYH9	ENSG00000100345	Homo sapiens	DOWN	myosin heavy chain 9(MYH9)
HOXB3	ENSG00000120093	Homo sapiens	UP	homeobox B3(HOXB3)
CCL20	ENSG00000115009	Homo sapiens	UP	C-C motif chemokine ligand 20(CCL20)
IRAK3			UP	interleukin-1 receptor-associated kinase 3
ADAM10	ENSG00000137845	Homo sapiens	UP	ADAM metallopeptidase domain 10(ADAM10)
S100A6	ENSG00000197956	Homo sapiens	UP	S100 calcium binding protein A6(S100A6)
FBN1	ENSG00000166147	Homo sapiens	UP	fibrillin 1(FBN1)
RAB31	ENSG00000168461	Homo sapiens	DOWN	RAB31, member RAS oncogene family(RAB31)
SLC6A14	ENSG00000268104	Homo sapiens	DOWN	solute carrier family 6 member 14(SLC6A14)
ANGPT2	ENSG00000091879	Homo sapiens	UP	angiopoietin 2(ANGPT2)
SHCBP1	ENSG00000171241	Homo sapiens	DOWN	SHC binding and spindle associated 1(SHCBP1)
S100A4	ENSG00000196154	Homo sapiens	DOWN	S100 calcium binding protein A4(S100A4)
PLXDC2	ENSG00000120594	Homo sapiens	DOWN	plexin domain containing 2(PLXDC2)
SPTLC2	ENSG00000100596	Homo sapiens	DOWN	serine palmitoyltransferase long chain base subunit 2(SPTLC2)
TSPAN1	ENSG00000117472	Homo sapiens	DOWN	tetraspanin 1(TSPAN1)
CXXC4	ENSG00000168772	Homo sapiens	UP	CXXC finger protein 4(CXXC4)
ABLIM3	ENSG00000173210	Homo sapiens	UP	actin binding LIM protein family member 3(ABLIM3)
BCL11A	ENSG00000119866	Homo sapiens	UP	B-cell CLL/lymphoma 11A(BCL11A)
ACTA2	ENSG00000107796	Homo sapiens	DOWN	actin, alpha 2, smooth muscle, aorta(ACTA2)
PLAC8	ENSG00000145287	Homo sapiens	DOWN	placenta specific 8(PLAC8)
SEMA3C	ENSG00000075223	Homo sapiens	UP	semaphorin 3C(SEMA3C)
IFI44	ENSG00000137965	Homo sapiens	DOWN	interferon induced protein 44(IFI44)
PAH	ENSG00000171759	Homo sapiens	UP	phenylalanine hydroxylase(PAH)
PSMB9	ENSG00000240065	Homo sapiens	UP	proteasome subunit beta 9(PSMB9)
ALDOC	ENSG00000109107	Homo sapiens	UP	aldolase, fructose-bisphosphate C(ALDOC)
FNDC1	ENSG00000164694	Homo sapiens	UP	fibronectin type III domain containing 1(FNDC1)
SLC39A5	ENSG00000139540	Homo sapiens	DOWN	solute carrier family 39 member 5(SLC39A5)
C5	ENSG00000106804	Homo sapiens	DOWN	complement C5(C5)
LGALS2	ENSG00000100079	Homo sapiens	DOWN	galectin 2(LGALS2)
MFGE8	ENSG00000140545	Homo sapiens	UP	milk fat globule-EGF factor 8 protein(MFGE8)
MCOLN3	ENSG00000055732	Homo sapiens	DOWN	mucolipin 3(MCOLN3)
GRPR	ENSG00000126010	Homo sapiens	DOWN	gastrin releasing peptide receptor(GRPR)
WISP1	ENSG00000104415	Homo sapiens	UP	WNT1 inducible signaling pathway protein 1(WISP1)
P2RX1	ENSG00000108405	Homo sapiens	DOWN	purinergic receptor P2X 1(P2RX1)
GAS2	ENSG00000148935	Homo sapiens	DOWN	growth arrest specific 2(GAS2)
MT1F	ENSG00000198417	Homo sapiens	DOWN	metallothionein 1F(MT1F)
SLC41A1	ENSG00000133065	Homo sapiens	DOWN	solute carrier family 41 member 1(SLC41A1)
OR4D5	ENSG00000171014	Homo sapiens	DOWN	olfactory receptor family 4 subfamily D member 5(OR4D5)
COL11A1	ENSG00000060718	Homo sapiens	UP	collagen type XI alpha 1 chain(COL11A1)
MYO1D	ENSG00000176658	Homo sapiens	UP	myosin ID(MYO1D)
FKBP11	ENSG00000134285	Homo sapiens	DOWN	FK506 binding protein 11(FKBP11)
SLC4A4	ENSG00000080493	Homo sapiens	DOWN	solute carrier family 4 member 4(SLC4A4)
WNK2	ENSG00000165238	Homo sapiens	DOWN	WNK lysine deficient protein kinase 2(WNK2)
CCDC110	ENSG00000168491	Homo sapiens	DOWN	coiled-coil domain containing 110(CCDC110)
ECE2	ENSG00000145194	Homo sapiens	DOWN	endothelin converting enzyme 2(ECE2)
ESRRG	ENSG00000196482	Homo sapiens	UP	estrogen related receptor gamma(ESRRG)
FAR2	ENSG00000064763	Homo sapiens	DOWN	fatty acyl-CoA reductase 2(FAR2)
TDH	ENSG00000154316	Homo sapiens	DOWN	L-threonine dehydrogenase (pseudogene)(TDH)
HK1	ENSG00000156515	Homo sapiens	UP	hexokinase 1(HK1)
KCNK1	ENSG00000135750	Homo sapiens	DOWN	potassium two pore domain channel subfamily K member 1(KCNK1)
SFN	ENSG00000175793	Homo sapiens	UP	stratifin(SFN)
IFRD1	ENSG00000006652	Homo sapiens	DOWN	interferon related developmental regulator 1(IFRD1)
CHAD	ENSG00000136457	Homo sapiens	UP	chondroadherin(CHAD)
MST1R	ENSG00000164078	Homo sapiens	UP	macrophage stimulating 1 receptor(MST1R)
NUCB2		Homo sapiens	DOWN	nucleobindin 2
PSAT1	ENSG00000135069	Homo sapiens	DOWN	phosphoserine aminotransferase 1(PSAT1)
PHYHIPL	ENSG00000165443	Homo sapiens	DOWN	phytanoyl-CoA 2-hydroxylase interacting protein like(PHYHIPL)
SLC43A1	ENSG00000149150	Homo sapiens	DOWN	solute carrier family 43 member 1(SLC43A1)
LARP1B	ENSG00000138709	Homo sapiens	DOWN	La ribonucleoprotein domain family member 1B(LARP1B)
GBP3	ENSG00000117226	Homo sapiens	DOWN	guanylate binding protein 3(GBP3)
EGLN3	ENSG00000129521	Homo sapiens	DOWN	egl-9 family hypoxia inducible factor 3(EGLN3)
MT1H	ENSG00000205358	Homo sapiens	DOWN	metallothionein 1H(MT1H)
TRIM59	ENSG00000213186	Homo sapiens	DOWN	tripartite motif containing 59(TRIM59)
GATM	ENSG00000171766	Homo sapiens	DOWN	glycine amidinotransferase(GATM)
DPP10	ENSG00000175497	Homo sapiens	DOWN	dipeptidyl peptidase like 10(DPP10)
MUM1L1	ENSG00000157502	Homo sapiens	DOWN	MUM1 like 1(MUM1L1)
OR8D4	ENSG00000181518	Homo sapiens	DOWN	olfactory receptor family 8 subfamily D member 4(OR8D4)
RACGAP1	ENSG00000161800	Homo sapiens	UP	Rac GTPase activating protein 1(RACGAP1)
SNTG2	ENSG00000172554	Homo sapiens	DOWN	syntrophin gamma 2(SNTG2)
AQP8	ENSG00000103375	Homo sapiens	DOWN	aquaporin 8(AQP8)
CRAT	ENSG00000095321	Homo sapiens	DOWN	carnitine O-acetyltransferase(CRAT)
PLS3	ENSG00000102024	Homo sapiens	UP	plastin 3(PLS3)
STAT1	ENSG00000115415	Homo sapiens	UP	signal transducer and activator of transcription 1(STAT1)
RBPJL	ENSG00000124232	Homo sapiens	DOWN	recombination signal binding protein for immunoglobulin kappa J region like(RBPJL)
SSR4	ENSG00000180879	Homo sapiens	DOWN	signal sequence receptor subunit 4(SSR4)
EFNA5	ENSG00000184349	Homo sapiens	UP	ephrin A5(EFNA5)
KLB	ENSG00000134962	Homo sapiens	DOWN	klotho beta(KLB)
DPEP1	ENSG00000015413	Homo sapiens	DOWN	dipeptidase 1 (renal)(DPEP1)
GUCA1C	ENSG00000138472	Homo sapiens	DOWN	guanylate cyclase activator 1C(GUCA1C)
SLC16A1	ENSG00000155380	Homo sapiens	UP	solute carrier family 16 member 1(SLC16A1)
COBLL1	ENSG00000082438	Homo sapiens	UP	cordon-bleu WH2 repeat protein like 1(COBLL1)
HPN	ENSG00000105707	Homo sapiens	UP	hepsin(HPN)
S100P	ENSG00000163993	Homo sapiens	UP	S100 calcium binding protein P(S100P)
GOLM1	ENSG00000135052	Homo sapiens	DOWN	golgi membrane protein 1(GOLM1)
TRPV6	ENSG00000165125	Homo sapiens	DOWN	transient receptor potential cation channel subfamily V member 6(TRPV6)
ECM1	ENSG00000143369	Homo sapiens	UP	extracellular matrix protein 1(ECM1)
F11	ENSG00000088926	Homo sapiens	DOWN	coagulation factor XI(F11)
SERINC2	ENSG00000168528	Homo sapiens	DOWN	serine incorporator 2(SERINC2)
CTH	ENSG00000116761	Homo sapiens	DOWN	cystathionine gamma-lyase(CTH)
HRASLS5	ENSG00000168004	Homo sapiens	DOWN	HRAS like suppressor family member 5(HRASLS5)
BHLHA15	ENSG00000180535	Homo sapiens	DOWN	basic helix-loop-helix family member a15(BHLHA15)
EPHX2	ENSG00000120915	Homo sapiens	DOWN	epoxide hydrolase 2(EPHX2)
VIPR2	ENSG00000106018	Homo sapiens	DOWN	vasoactive intestinal peptide receptor 2(VIPR2)
SEL1L	ENSG00000071537	Homo sapiens	DOWN	SEL1L ERAD E3 ligase adaptor subunit(SEL1L)
PLCB1	ENSG00000182621	Homo sapiens	DOWN	phospholipase C beta 1(PLCB1)
FLT3	ENSG00000122025	Homo sapiens	DOWN	fms related tyrosine kinase 3(FLT3)
TMEM173	ENSG00000184584	Homo sapiens	DOWN	transmembrane protein 173(TMEM173)
EPHX1	ENSG00000143819	Homo sapiens	UP	epoxide hydrolase 1(EPHX1)
BRSK2	ENSG00000174672	Homo sapiens	DOWN	BR serine/threonine kinase 2(BRSK2)
SIDT2	ENSG00000149577	Homo sapiens	DOWN	SID1 transmembrane family member 2(SIDT2)
RYR2	ENSG00000198626	Homo sapiens	DOWN	ryanodine receptor 2(RYR2)
DDC	ENSG00000132437	Homo sapiens	DOWN	dopa decarboxylase(DDC)
ANPEP	ENSG00000166825	Homo sapiens	DOWN	alanyl aminopeptidase, membrane(ANPEP)
GMNN	ENSG00000112312	Homo sapiens	DOWN	geminin, DNA replication inhibitor(GMNN)
KCTD16	ENSG00000183775	Homo sapiens	UP	potassium channel tetramerization domain containing 16(KCTD16)
PNLIPRP1	ENSG00000187021	Homo sapiens	DOWN	pancreatic lipase related protein 1(PNLIPRP1)
TCEA3	ENSG00000204219	Homo sapiens	UP	transcription elongation factor A3(TCEA3)
PEX5L	ENSG00000114757	Homo sapiens	DOWN	peroxisomal biogenesis factor 5 like(PEX5L)
NCAPG	ENSG00000109805	Homo sapiens	UP	non-SMC condensin I complex subunit G(NCAPG)
GPSM2	ENSG00000121957	Homo sapiens	UP	G-protein signaling modulator 2(GPSM2)
CORO2A	ENSG00000106789	Homo sapiens	UP	coronin 2A(CORO2A)
KIAA1324	ENSG00000116299	Homo sapiens	DOWN	KIAA1324(KIAA1324)
PBLD	ENSG00000108187	Homo sapiens	DOWN	phenazine biosynthesis like protein domain containing(PBLD)
NRG4	ENSG00000169752	Homo sapiens	DOWN	neuregulin 4(NRG4)
MUC15	ENSG00000169550	Homo sapiens	UP	mucin 15, cell surface associated(MUC15)
RIC3	ENSG00000166405	Homo sapiens	DOWN	RIC3 acetylcholine receptor chaperone(RIC3)
TMPRSS4	ENSG00000137648	Homo sapiens	UP	transmembrane protease, serine 4(TMPRSS4)
PHGDH	ENSG00000092621	Homo sapiens	DOWN	phosphoglycerate dehydrogenase(PHGDH)
NDC80	ENSG00000080986	Homo sapiens	DOWN	NDC80, kinetochore complex component(NDC80)
LAMA3	ENSG00000053747	Homo sapiens	UP	laminin subunit alpha 3(LAMA3)
RALB	ENSG00000144118	Homo sapiens	DOWN	RAS like proto-oncogene B(RALB)
TWSG1	ENSG00000128791	Homo sapiens	DOWN	twisted gastrulation BMP signaling modulator 1(TWSG1)
SERPINI1	ENSG00000163536	Homo sapiens	UP	serpin family I member 1(SERPINI1)
PLEKHB2	ENSG00000115762	Homo sapiens	UP	pleckstrin homology domain containing B2(PLEKHB2)
KIAA0922	ENSG00000121210	Homo sapiens	DOWN	KIAA0922(KIAA0922)
TMED6	ENSG00000157315	Homo sapiens	DOWN	transmembrane p24 trafficking protein 6(TMED6)
CYB5A	ENSG00000166347	Homo sapiens	DOWN	cytochrome b5 type A(CYB5A)
ABCA5	ENSG00000154265	Homo sapiens	DOWN	ATP binding cassette subfamily A member 5(ABCA5)
DNASE1	ENSG00000213918	Homo sapiens	DOWN	deoxyribonuclease 1(DNASE1)
TNIK	ENSG00000154310	Homo sapiens	DOWN	TRAF2 and NCK interacting kinase(TNIK)
ITGB4	ENSG00000132470	Homo sapiens	UP	integrin subunit beta 4(ITGB4)
PRKCI	ENSG00000163558	Homo sapiens	UP	protein kinase C iota(PRKCI)
SGIP1	ENSG00000118473	Homo sapiens	UP	SH3 domain GRB2 like endophilin interacting protein 1(SGIP1)
FBXW12	ENSG00000164049	Homo sapiens	DOWN	F-box and WD repeat domain containing 12(FBXW12)
GATS	ENSG00000239521	Homo sapiens	DOWN	GATS, stromal antigen 3 opposite strand(GATS)
TTLL7	ENSG00000137941	Homo sapiens	DOWN	tubulin tyrosine ligase like 7(TTLL7)
MATN3	ENSG00000132031	Homo sapiens	UP	matrilin 3(MATN3)
CAMK2N1	ENSG00000162545	Homo sapiens	DOWN	calcium/calmodulin dependent protein kinase II inhibitor 1(CAMK2N1)
PTF1A	ENSG00000168267	Homo sapiens	DOWN	pancreas specific transcription factor, 1a(PTF1A)
GPHA2	ENSG00000149735	Homo sapiens	DOWN	glycoprotein hormone alpha 2(GPHA2)
RAB3D	ENSG00000105514	Homo sapiens	DOWN	RAB3D, member RAS oncogene family(RAB3D)
SDK1	ENSG00000146555	Homo sapiens	DOWN	sidekick cell adhesion molecule 1(SDK1)
AZGP1	ENSG00000160862	Homo sapiens	DOWN	alpha-2-glycoprotein 1, zinc-binding(AZGP1)
PABPC4	ENSG00000090621	Homo sapiens	UP	poly(A) binding protein cytoplasmic 4(PABPC4)
NR5A2	ENSG00000116833	Homo sapiens	DOWN	nuclear receptor subfamily 5 group A member 2(NR5A2)
IL22RA1	ENSG00000142677	Homo sapiens	UP	interleukin 22 receptor subunit alpha 1(IL22RA1)
LMO3	ENSG00000048540	Homo sapiens	DOWN	LIM domain only 3(LMO3)
DOCK5	ENSG00000147459	Homo sapiens	UP	dedicator of cytokinesis 5(DOCK5)
FAM83D	ENSG00000101447	Homo sapiens	DOWN	family with sequence similarity 83 member D(FAM83D)
ITGA11	ENSG00000137809	Homo sapiens	DOWN	integrin subunit alpha 11(ITGA11)
ARSE	ENSG00000157399	Homo sapiens	DOWN	arylsulfatase E (chondrodysplasia punctata 1)(ARSE)
RBP1	ENSG00000114115	Homo sapiens	DOWN	retinol binding protein 1(RBP1)
FGD6	ENSG00000180263	Homo sapiens	DOWN	FYVE, RhoGEF and PH domain containing 6(FGD6)
SLC16A10	ENSG00000112394	Homo sapiens	DOWN	solute carrier family 16 member 10(SLC16A10)
PRSS1	ENSG00000204983	Homo sapiens	DOWN	protease, serine 1(PRSS1)
C15orf48		Homo sapiens	DOWN	chromosome 15 open reading frame 48
ENTPD3	ENSG00000168032	Homo sapiens	DOWN	ectonucleoside triphosphate diphosphohydrolase 3(ENTPD3)
MKNK1	ENSG00000079277	Homo sapiens	UP	MAP kinase interacting serine/threonine kinase 1(MKNK1)
TRIM29	ENSG00000137699	Homo sapiens	UP	tripartite motif containing 29(TRIM29)
SEC11C	ENSG00000166562	Homo sapiens	DOWN	SEC11 homolog C, signal peptidase complex subunit(SEC11C)
PROX1	ENSG00000117707	Homo sapiens	DOWN	prospero homeobox 1(PROX1)
EGF	ENSG00000138798	Homo sapiens	DOWN	epidermal growth factor(EGF)
TPST2	ENSG00000128294	Homo sapiens	UP	tyrosylprotein sulfotransferase 2(TPST2)
SLC2A1	ENSG00000117394	Homo sapiens	DOWN	solute carrier family 2 member 1(SLC2A1)
PTGER4	ENSG00000171522	Homo sapiens	DOWN	prostaglandin E receptor 4(PTGER4)
CDH3	ENSG00000062038	Homo sapiens	UP	cadherin 3(CDH3)
PTTG1IP	ENSG00000183255	Homo sapiens	UP	pituitary tumor-transforming 1 interacting protein(PTTG1IP)
PDIA2	ENSG00000185615	Homo sapiens	DOWN	protein disulfide isomerase family A member 2(PDIA2)
PM20D1	ENSG00000162877	Homo sapiens	UP	peptidase M20 domain containing 1(PM20D1)
DKK3	ENSG00000050165	Homo sapiens	DOWN	dickkopf WNT signaling pathway inhibitor 3(DKK3)
ADAM28	ENSG00000042980	Homo sapiens	DOWN	ADAM metallopeptidase domain 28(ADAM28)
WNT2	ENSG00000105989	Homo sapiens	DOWN	Wnt family member 2(WNT2)
CEP55	ENSG00000138180	Homo sapiens	UP	centrosomal protein 55(CEP55)
TFAP2A	ENSG00000137203	Homo sapiens	UP	transcription factor AP-2 alpha(TFAP2A)
ACACB	ENSG00000076555	Homo sapiens	DOWN	acetyl-CoA carboxylase beta(ACACB)
GAPDH	ENSG00000111640	Homo sapiens	DOWN	glyceraldehyde-3-phosphate dehydrogenase(GAPDH)
PLAU	NSG00000122861	Homo sapiens	UP	plasminogen activator, urokinase(PLAU)
MPZL2	ENSG00000149573	Homo sapiens	DOWN	myelin protein zero like 2(MPZL2)
VEPH1	ENSG00000197415	Homo sapiens	DOWN	ventricular zone expressed PH domain containing 1(VEPH1)
LGALS1	ENSG00000100097	Homo sapiens	UP	galectin 1(LGALS1)
MPV17L	ENSG00000156968	Homo sapiens	UP	MPV17 mitochondrial inner membrane protein like(MPV17L)
RPH3AL	ENSG00000181031	Homo sapiens	DOWN	rabphilin 3A-like (without C2 domains)(RPH3AL)
TES	ENSG00000135269	Homo sapiens	UP	testin LIM domain protein(TES)
BACE1	ENSG00000186318	Homo sapiens	DOWN	beta-secretase 1(BACE1)
PLEK2	ENSG00000100558	Homo sapiens	DOWN	pleckstrin 2(PLEK2)
LIFR	ENSG00000113594	Homo sapiens	UP	leukemia inhibitory factor receptor alpha(LIFR)
GNMT	ENSG00000124713	Homo sapiens	DOWN	glycine N-methyltransferase(GNMT)
CELP	ENSG00000170827	Homo sapiens	DOWN	carboxyl ester lipase pseudogene(CELP)
ATP8A1	ENSG00000124406	Homo sapiens	DOWN	ATPase phospholipid transporting 8A1(ATP8A1)
ABAT	ENSG00000183044	Homo sapiens	DOWN	4-aminobutyrate aminotransferase(ABAT)
PRLR	ENSG00000113494	Homo sapiens	UP	prolactin receptor(PRLR)
DKK1	ENSG00000107984	Homo sapiens	DOWN	dickkopf WNT signaling pathway inhibitor 1(DKK1)
MAT1A	ENSG00000151224	Homo sapiens	UP	methionine adenosyltransferase 1A(MAT1A)
FERMT1	ENSG00000101311	Homo sapiens	UP	fermitin family member 1(FERMT1)
CXCL5	ENSG00000163735	Homo sapiens	DOWN	C-X-C motif chemokine ligand 5(CXCL5)
GCAT	ENSG00000100116	Homo sapiens	UP	glycine C-acetyltransferase(GCAT)
TXN	ENSG00000136810	Homo sapiens	DOWN	thioredoxin(TXN)
GPT2	ENSG00000166123	Homo sapiens	DOWN	glutamic--pyruvic transaminase 2(GPT2)
PMEPA1	ENSG00000124225	Homo sapiens	UP	prostate transmembrane protein, androgen induced 1(PMEPA1)

## Sheet: Table S4
Table S4. Analyzed outcomes of the pancreatic cancer-related FI network.
Average Shortest Path Length	Betweenness Centrality	Closeness Centrality	Clustering Coefficient	Degree	Eccentricity	Is Single Node	name	Neighborhood Connectivity	node Type	Stress	Topological Coefficient
3.2602	5.37e-05	0.306729	0	2	6	FALSE	ADAM9	34.5	Gene	72	0.761364
3.21939	9.115e-05	0.310618	0.333333	3	6	FALSE	FERMT1	32.3333	Gene	128	0.695652
3.10204	0	0.322368	1	2	5	FALSE	ADAM12	30	Gene	0	0.545455
3.44388	0	0.29037	0	1	6	FALSE	ARHGAP1	29	Gene	0	0
3.44388	0	0.29037	0	1	6	FALSE	CORO1C	29	Gene	0	0
3.44388	0	0.29037	0	1	6	FALSE	DAPP1	29	Gene	0	0
3.44388	0	0.29037	0	1	6	FALSE	RALB	29	Gene	0	0
3.44388	0	0.29037	0	1	6	FALSE	ABLIM3	29	Gene	0	0
3.84184	0	0.260292	0	1	7	FALSE	EDIL3	28	Gene	0	0
3.11224	0.00010137	0.321311	0.666667	6	6	FALSE	CHAD	27.5	Gene	136	0.561224
3.11224	0.00010137	0.321311	0.666667	6	6	FALSE	THBS2	27.5	Gene	136	0.561224
3.18878	0	0.3136	1	3	6	FALSE	LUM	26	Gene	0	0.577778
3.14286	0.00411554	0.318182	0	2	5	FALSE	FCGR3A	25.5	Gene	1080	0.532609
3.53061	0	0.283237	0	1	6	FALSE	CEP170	24	Gene	0	0
3.53061	0	0.283237	0	1	6	FALSE	KIF11	24	Gene	0	0
3.27551	0.00322306	0.305296	0	2	6	FALSE	FAP	24	Gene	1140	0.522727
3.10204	0.00254317	0.322368	0.47619	7	6	FALSE	LAMA4	24	Gene	1542	0.48688
3.46429	0	0.28866	1	2	6	FALSE	LGALS3BP	23.5	Gene	0	0.783333
3.30612	0	0.302469	1	2	6	FALSE	ADAM28	23.5	Gene	0	0.559524
3.04082	0.0010213	0.328859	0.727273	11	6	FALSE	COL6A3	23.0909	Gene	1038	0.425926
3.03571	0.0010213	0.329412	0.772727	12	6	FALSE	COL10A1	22.25	Gene	1038	0.404545
3.03571	0.0010213	0.329412	0.772727	12	6	FALSE	COL5A2	22.1667	Gene	1038	0.40303
3.03571	0.0010213	0.329412	0.772727	12	6	FALSE	COL11A1	22.1667	Gene	1038	0.40303
3.75	0	0.266667	0	1	6	FALSE	IFITM1	22	Gene	0	0
3.75	0	0.266667	0	1	6	FALSE	AOX1	22	Gene	0	0
3.75	0	0.266667	0	1	6	FALSE	GBP2	22	Gene	0	0
3.75	0	0.266667	0	1	6	FALSE	RSAD2	22	Gene	0	0
3.75	0	0.266667	0	1	6	FALSE	AHR	22	Gene	0	0
2.96429	0.0117717	0.337349	0.333333	3	5	FALSE	PRLR	21.6667	Gene	1764	0.367816
3.0102	0.00103851	0.332203	0.794872	13	6	FALSE	COL8A1	21.5385	Gene	1048	0.384615
3.30102	0.0203035	0.302937	0	2	6	FALSE	TGM2	21.5	Gene	1736	0.5
3.19388	0.0005269	0.313099	0.666667	6	6	FALSE	PLAU	21.5	Gene	116	0.40566
2.91327	0.00542556	0.343257	0.511111	10	5	FALSE	LAMA3	21.5	Gene	2446	0.311594
2.91327	0.00542556	0.343257	0.511111	10	5	FALSE	LAMC2	21.5	Gene	2446	0.311594
3.31122	0.0102041	0.302003	0	2	6	FALSE	LGALS3	21	Gene	870	0.5
2.9898	0.0201501	0.334471	0.582418	14	6	FALSE	COL12A1	19.7857	Gene	6382	0.339901
2.72959	0.00759199	0.366355	0.666667	18	5	FALSE	ACTN1	19.6667	Gene	2614	0.255411
3.05102	0.0143983	0.327759	0.305556	9	6	FALSE	COMP	19.4444	Gene	2572	0.362683
3.61224	0	0.276836	0	1	6	FALSE	IL22RA1	19	Gene	0	0
3.61224	0	0.276836	0	1	6	FALSE	LIFR	19	Gene	0	0
3.61224	0	0.276836	0	1	6	FALSE	SPRY4	19	Gene	0	0
2.87755	0.00326944	0.347518	0.720588	17	6	FALSE	LIMS1	19	Gene	1122	0.322034
2.63776	0.0764559	0.37911	0.375	16	6	FALSE	COL1A1	19	Gene	18632	0.216954
3.16837	0.0158788	0.31562	0.428571	7	6	FALSE	PLAUR	18.5714	Gene	2678	0.345013
3.43878	0	0.290801	1	2	6	FALSE	SEMA3A	18.5	Gene	0	0.637931
3.25	0.00458967	0.307692	0.666667	4	6	FALSE	CEACAM6	18.5	Gene	1140	0.385417
3.01531	0.00439596	0.331641	0.5	5	6	FALSE	TGFBI	18.2	Gene	916	0.35
3.4898	4.356e-05	0.28655	0	2	6	FALSE	ECM1	17.5	Gene	16	0.611111
3.78571	0	0.264151	0	1	6	FALSE	CXCL5	17	Gene	0	0
3.78571	0	0.264151	0	1	6	FALSE	SEL1L	17	Gene	0	0
3.78571	0	0.264151	0	1	6	FALSE	FHL2	17	Gene	0	0
3.78571	0	0.264151	0	1	6	FALSE	ZNFX1	17	Gene	0	0
3.4898	0	0.28655	1	2	6	FALSE	CCL20	17	Gene	0	0.68
3.4898	0	0.28655	1	2	6	FALSE	CCL18	17	Gene	0	0.68
3.33163	0	0.300153	1	4	6	FALSE	CALD1	17	Gene	0	0.414634
3.20408	0.0113603	0.312102	0.333333	3	6	FALSE	KRT17	17	Gene	1014	0.406504
2.77041	0.0214067	0.360958	0.504762	21	6	FALSE	VCL	16.5714	Gene	4268	0.243697
3.4949	0	0.286131	1	2	6	FALSE	S100A6	16.5	Gene	0	0.568966
3.46429	0.0017161	0.28866	0	2	6	FALSE	TNFAIP6	16.5	Gene	600	0.516667
3.19388	0.00939178	0.313099	0.4	5	6	FALSE	CEACAM1	16.4	Gene	2000	0.3
2.42347	0.11172	0.412632	0.209524	15	4	FALSE	MET	16.4	Gene	20018	0.14269
3.47959	0.00014903	0.28739	0.333333	3	6	FALSE	TTN	16.3333	Gene	56	0.571429
3.52041	0	0.284058	1	2	6	FALSE	RAP1GAP2	16	Gene	0	0.64
3.43367	0	0.291233	1	2	6	FALSE	NCF2	16	Gene	0	0.533333
3.08673	0.00685909	0.323967	0.333333	4	5	FALSE	EDNRA	16	Gene	930	0.315
2.85714	0.00295377	0.35	0.473684	20	6	FALSE	ITGA11	15.85	Gene	1718	0.264167
2.40816	0.0737181	0.415254	0.34127	28	5	FALSE	ITGB4	15.6071	Gene	17366	0.141883
2.66327	0.0418862	0.375479	0.375494	23	5	FALSE	ITGA2	15.3043	Gene	7900	0.191304
2.53571	0.0628831	0.394366	0.350769	26	5	FALSE	FN1	15.1923	Gene	11514	0.159109
3.55612	0	0.281205	1	2	6	FALSE	RASAL2	15	Gene	0	0.535714
3.29082	0.00160797	0.303876	0.333333	3	6	FALSE	TIMP2	15	Gene	284	0.357724
3.52041	0	0.284058	1	2	6	FALSE	TXN	14.5	Gene	0	0.58
3.32143	0.00107359	0.301075	0.533333	6	6	FALSE	TPM2	14.5	Gene	146	0.358333
3.01531	0.0181842	0.331641	0.357143	8	6	FALSE	YWHAB	14.25	Gene	3466	0.227823
2.83673	0.043551	0.352518	0.142857	7	5	FALSE	MYH9	14.1429	Gene	5280	0.184762
2.72959	0.0204433	0.366355	0.336667	25	5	FALSE	ITGA3	14.12	Gene	5948	0.201143
3.47959	0	0.28739	1	3	6	FALSE	MST1R	14	Gene	0	0.538462
3.35714	0.00421942	0.297872	0.333333	3	6	FALSE	TIMP1	14	Gene	700	0.369369
3.34694	0.0217132	0.29878	0	3	6	FALSE	IFI27	14	Gene	2762	0.351351
2.96429	0.00918188	0.337349	0.357143	8	6	FALSE	PAK3	13.875	Gene	1858	0.190068
3.23469	0.00357453	0.309148	0.333333	3	6	FALSE	ANXA1	13.6667	Gene	432	0.37037
3.23469	0.00067234	0.309148	0.666667	3	5	FALSE	ECT2	13.6667	Gene	142	0.37963
3.70408	0	0.269972	0	1	6	FALSE	CNN2	13	Gene	0	0
3.54082	0	0.282421	1	2	6	FALSE	NRG4	13	Gene	0	0.590909
3.52551	0.0006548	0.283647	0.142857	7	7	FALSE	SERPINH1	12.8571	Gene	472	0.571429
3.2551	0.00198889	0.30721	0.5	5	5	FALSE	CTTN	12.6	Gene	448	0.315
3.48469	0.00178035	0.286969	0	2	6	FALSE	CHRM3	12.5	Gene	212	0.5
3.7449	0	0.26703	1	2	6	FALSE	OAS2	12	Gene	0	0.545455
3.7449	0	0.26703	1	2	6	FALSE	OAS1	12	Gene	0	0.545455
3.70918	0	0.269601	1	3	6	FALSE	TAP1	12	Gene	0	0.48
3.21939	0.0241684	0.310618	0.166667	4	6	FALSE	IGFBP3	12	Gene	2660	0.27381
2.84694	0.0311222	0.351254	0.267196	28	6	FALSE	ITGB5	11.7857	Gene	7220	0.197942
3.0051	0.0150952	0.332767	0.285714	7	5	FALSE	IL1RAP	11.7143	Gene	2412	0.214286
2.97959	0.0361558	0.335616	0.285714	7	5	FALSE	NTRK2	11.7143	Gene	5308	0.218329
3.47959	0.0102041	0.28739	0.333333	3	6	FALSE	RBPJL	11.6667	Gene	1218	0.453333
3.38265	0.00012187	0.295626	0	2	5	FALSE	GRB14	11.5	Gene	28	0.583333
2.32653	0.216079	0.429825	0.178049	41	5	FALSE	ITGB1	11.4878	Gene	33620	0.100799
2.70918	0.079617	0.369115	0.166667	13	5	FALSE	ACTA2	10.7692	Gene	8890	0.123982
3.17347	0.015868	0.315113	0.166667	4	6	FALSE	CFL1	10.75	Gene	1732	0.284722
3.42857	0.0102041	0.291667	0.333333	3	6	FALSE	BMPR2	10.6667	Gene	1092	0.356322
3.68878	0.00401479	0.271093	0	2	6	FALSE	NT5E	10.5	Gene	358	0.5
3.58673	0	0.278805	1	2	7	FALSE	POSTN	10.5	Gene	0	0.617647
3.19898	0.0202457	0.3126	0.166667	4	6	FALSE	RACGAP1	10.25	Gene	2054	0.270833
3.57653	0.00540987	0.279601	0.5	4	6	FALSE	RUNX2	10	Gene	760	0.348214
3.43367	0.0117592	0.291233	0.4	5	6	FALSE	ENO1	9.8	Gene	1888	0.342857
3.56122	0.0054156	0.280802	0.333333	3	6	FALSE	PLAT	9.66667	Gene	570	0.358974
2.61735	0.10618	0.382066	0.111111	19	5	FALSE	EGF	9.63158	Gene	18492	0.104094
3.38776	0.011525	0.295181	0.1	5	6	FALSE	EFNB2	9.4	Gene	1812	0.275
3.58673	0	0.278805	1	3	6	FALSE	SGIP1	9.33333	Gene	0	0.444444
3.20918	0.0347747	0.311606	0.0952381	7	6	FALSE	FBN1	9.28571	Gene	4186	0.177843
4.61735	0	0.216575	0	1	7	FALSE	NCAPG	9	Gene	0	0
4.17857	0	0.239316	0	1	7	FALSE	TNIK	9	Gene	0	0
4.17857	0	0.239316	0	1	7	FALSE	S100A4	9	Gene	0	0
4.04592	0	0.247163	0	1	7	FALSE	MATN3	9	Gene	0	0
4.02551	0	0.248416	0	1	6	FALSE	FMN1	9	Gene	0	0
3.89286	1.495e-05	0.256881	0.333333	3	6	FALSE	SV2B	9	Gene	4	0.866667
3.77551	0.0102041	0.264865	0	2	6	FALSE	HK2	9	Gene	960	0.5
2.44898	0.192661	0.408333	0.0886699	29	5	FALSE	RAC1	9	Gene	27660	0.0888192
3.45408	0.00136287	0.289513	0	4	6	FALSE	FLT3	8.75	Gene	354	0.352273
2.94388	0.0212046	0.339688	0.107143	8	5	FALSE	PRKCI	8.75	Gene	3026	0.158019
2.9949	0.0343225	0.333901	0.244444	10	6	FALSE	SFN	8.7	Gene	4856	0.150877
3.37755	0.00031098	0.296073	0.333333	3	5	FALSE	ANGPT2	8.66667	Gene	102	0.520833
3.93367	0	0.254215	1	2	6	FALSE	MKI67	8.5	Gene	0	0.653846
3.37755	0.0121337	0.296073	0	4	6	FALSE	ADAM10	8.5	Gene	1446	0.288462
3.02041	0.0410028	0.331081	0.107143	8	5	FALSE	KITLG	8.25	Gene	5600	0.176136
2.53571	0.182838	0.394366	0.0869565	24	5	FALSE	YWHAZ	8.04167	Gene	24144	0.0884831
4.07143	0	0.245614	0	1	6	FALSE	UBE2T	8	Gene	0	0
4.01531	0	0.249047	0	1	6	FALSE	GRB10	8	Gene	0	0
4.0102	0	0.249364	0	1	7	FALSE	TANC2	8	Gene	0	0
3.86224	0.00414934	0.258917	0	2	6	FALSE	CDH11	8	Gene	464	0.5
3.57143	0.00081886	0.28	0.5	4	6	FALSE	AP2B1	8	Gene	136	0.352273
3.03061	0.0425037	0.329966	0.138889	9	5	FALSE	JUP	7.88889	Gene	5638	0.155093
3.07653	0.0605463	0.325041	0.142857	8	5	FALSE	CHEK1	7.875	Gene	7312	0.171512
3.47959	0.0102041	0.28739	0.5	4	6	FALSE	CDH3	7.25	Gene	1044	0.333333
3.41837	0.0108914	0.292537	0.3	5	6	FALSE	GAPDH	7.2	Gene	1116	0.259259
4.7602	0	0.210075	0	1	7	FALSE	MFGE8	7	Gene	0	0
4.7602	0	0.210075	0	1	7	FALSE	BGN	7	Gene	0	0
4.5102	0	0.221719	1	2	7	FALSE	EGLN3	7	Gene	0	1
4.2602	0.00408465	0.234731	0.5	4	7	FALSE	CKS2	7	Gene	566	0.45
4.20408	0	0.237864	0	1	7	FALSE	IGFBP5	7	Gene	0	0
4.20408	0	0.237864	0	1	7	FALSE	MFAP5	7	Gene	0	0
4.20408	0	0.237864	0	1	7	FALSE	LTBP1	7	Gene	0	0
4.16327	0	0.240196	0	1	7	FALSE	SRPX2	7	Gene	0	0
4	0	0.25	0	1	6	FALSE	KLB	7	Gene	0	0
3.83163	0	0.260985	0	1	6	FALSE	UBASH3B	7	Gene	0	0
3.34694	0.0204217	0.29878	0	3	5	FALSE	PLCB1	7	Gene	2152	0.375
3.29082	0.00314311	0.303876	0.1	5	5	FALSE	EFNA5	7	Gene	670	0.304762
4.40816	0	0.226852	1	4	7	FALSE	CENPK	6.75	Gene	0	0.613636
4.40816	0	0.226852	1	4	7	FALSE	CENPF	6.75	Gene	0	0.613636
3.52041	0.0137278	0.284058	0.380952	7	6	FALSE	PSMB9	6.71429	Gene	3490	0.21659
3.52041	0.0137278	0.284058	0.380952	7	6	FALSE	PSMB8	6.71429	Gene	3490	0.21659
3.56122	0.0247072	0.280802	0.1	5	6	FALSE	BIRC3	6.6	Gene	2490	0.26087
4.39796	6.977e-05	0.227378	0.8	5	7	FALSE	NDC80	6.4	Gene	8	0.533333
3.69388	0.00110091	0.270718	0.333333	3	7	FALSE	S100A10	6.33333	Gene	196	0.375
3.54082	0.0343053	0.282421	0	5	6	FALSE	PPARG	6.2	Gene	4938	0.2
4.87245	0	0.205236	0	1	7	FALSE	TPX2	6	Gene	0	0
4.27551	0	0.23389	0	1	7	FALSE	PRSS1	6	Gene	0	0
3.96429	0.00137622	0.252252	0	2	6	FALSE	MCM6	6	Gene	528	0.5
3.87755	0.0124779	0.257895	0.466667	6	6	FALSE	NEK2	6	Gene	1534	0.364583
3.28061	0.0252513	0.304821	0.2	6	6	FALSE	MMP1	6	Gene	2816	0.22
3.62245	0.0322113	0.276056	0.333333	9	6	FALSE	CCNB2	5.66667	Gene	4304	0.236715
3.18367	0.0295008	0.314103	0.111111	9	6	FALSE	ANXA2	5.44444	Gene	3512	0.141975
2.7551	0.176917	0.362963	0.04329	22	5	FALSE	STAT1	5.18182	Gene	32492	0.0762463
3.61735	0.0244649	0.276446	0.361111	9	6	FALSE	BUB1	5.11111	Gene	2776	0.263158
2.79082	0.12587	0.358318	0.0220588	17	5	FALSE	TFAP2A	5.05882	Gene	13362	0.0791444
4.55612	0	0.219485	0	1	7	FALSE	MAP4K4	5	Gene	0	0
4.55612	0	0.219485	0	1	7	FALSE	CTSB	5	Gene	0	0
4.53571	0	0.220472	0	1	7	FALSE	SCD5	5	Gene	0	0
4.53571	0	0.220472	0	1	7	FALSE	ACSL5	5	Gene	0	0
4.53571	0	0.220472	0	1	7	FALSE	OLR1	5	Gene	0	0
4.41327	0	0.22659	0	1	7	FALSE	TUBA1C	5	Gene	0	0
4.38265	0	0.228172	0	1	7	FALSE	GJB2	5	Gene	0	0
4.29082	0.00508033	0.233056	0.166667	4	7	FALSE	GMNN	5	Gene	626	0.409091
3.78571	0.0309475	0.264151	0	3	6	FALSE	NRCAM	4.66667	Gene	3944	0.333333
4.18367	0	0.239024	1	2	7	FALSE	CEACAM5	4.5	Gene	0	0.9
3.66837	0.0120518	0.272601	0	4	6	FALSE	LEF1	4.5	Gene	1254	0.25
3.76531	0.0239871	0.265583	0	7	6	FALSE	VCAN	4.14286	Gene	6166	0.165414
4.47449	0	0.223489	0	1	7	FALSE	PCDH7	4	Gene	0	0
4.37245	0	0.228705	0	1	7	FALSE	TSPAN5	4	Gene	0	0
4.21939	0.00374087	0.237001	0	2	7	FALSE	BHLHE40	4	Gene	474	0.5
4.19388	0	0.238443	0	1	7	FALSE	ANLN	4	Gene	0	0
4.16837	0	0.239902	0	1	7	FALSE	HUNK	4	Gene	0	0
3.82143	0.0102041	0.261682	0	2	6	FALSE	ANTXR1	4	Gene	1054	0.5
5.7551	0	0.173759	0	1	8	FALSE	SEMA3C	3	Gene	0	0
5.7551	0	0.173759	0	1	8	FALSE	PLXNC1	3	Gene	0	0
5.19388	0	0.192534	0	1	8	FALSE	PRRX1	3	Gene	0	0
4.47449	0	0.223489	0	1	7	FALSE	PTF1A	3	Gene	0	0
4.42347	0	0.226067	0	1	7	FALSE	GREM1	3	Gene	0	0
5.32653	0	0.187739	0	1	7	FALSE	INPP4B	2	Gene	0	0
5.28061	0	0.189372	0	1	8	FALSE	HPN	2	Gene	0	0
4.81633	0	0.207627	0	1	7	FALSE	ANTXR2	2	Gene	0	0
4.77041	0	0.209626	0	1	7	FALSE	HK1	2	Gene	0	0
4.33163	0.0102041	0.23086	0	2	6	FALSE	IMPA2	2	Gene	1056	0.5
4.30612	0	0.232227	0	1	7	FALSE	LGALS1	2	Gene	0	0
4.19898	0.0125389	0.238153	0	3	7	FALSE	BCL11A	2	Gene	1404	0.333333
4.7602	0.0203558	0.210075	0	3	7	FALSE	NRP2	1.66667	Gene	2554	0.333333
4.28571	0.0102041	0.233333	0	2	7	FALSE	BNIP3	1.5	Gene	870	0.5
1	0	1	0	1	1	FALSE	WNT2	1	Gene	0	0
1	0	1	0	1	1	FALSE	DKK1	1	Gene	0	0
1	0	1	0	1	1	FALSE	MT1H	1	Gene	0	0
1	0	1	0	1	1	FALSE	MT1F	1	Gene	0	0
1	0	1	0	1	1	FALSE	PLS3	1	Gene	0	0
1	0	1	0	1	1	FALSE	CAP1	1	Gene	0	0
1	0	1	0	1	1	FALSE	TDH	1	Gene	0	0
1	0	1	0	1	1	FALSE	GCAT	1	Gene	0	0
1	0	1	0	1	1	FALSE	SNTG2	1	Gene	0	0
1	0	1	0	1	1	FALSE	DTNA	1	Gene	0	0
1	0	1	0	1	1	FALSE	XBP1	1	Gene	0	0
1	0	1	0	1	1	FALSE	ERN1	1	Gene	0	0
1	0	1	0	1	1	FALSE	SSR4	1	Gene	0	0
1	0	1	0	1	1	FALSE	SEC11C	1	Gene	0	0
1	0	1	0	1	1	FALSE	MAT1A	1	Gene	0	0
1	0	1	0	1	1	FALSE	CTH	1	Gene	0	0
1	0	1	0	1	1	FALSE	RPH3AL	1	Gene	0	0
1	0	1	0	1	1	FALSE	RAB3D	1	Gene	0	0
1	0	1	0	1	1	FALSE	TMEM97	1	Gene	0	0
1	0	1	0	1	1	FALSE	NPC1	1	Gene	0	0
1	0	1	0	1	1	FALSE	FBXW12	1	Gene	0	0
1	0	1	0	1	1	FALSE	FBXO32	1	Gene	0	0
1	0	1	0	1	1	FALSE	MYOF	1	Gene	0	0
1	0	1	0	1	1	FALSE	AHNAK2	1	Gene	0	0
1	0	1	0	1	1	FALSE	PABPC4	1	Gene	0	0
1	0	1	0	1	1	FALSE	BTG2	1	Gene	0	0
1	0	1	0	1	1	FALSE	PROX1	1	Gene	0	0
1	0	1	0	1	1	FALSE	NR5A2	1	Gene	0	0
1	0	1	0	1	1	FALSE	GSTA2	1	Gene	0	0
1	0	1	0	1	1	FALSE	EPHX1	1	Gene	0	0
0	0	0	0	0	0	TRUE	S100P	0	Gene	0	0
0	0	0	0	0	0	TRUE	ALOX5AP	0	Gene	0	0
0	0	0	0	0	0	TRUE	DLK1	0	Gene	0	0
0	0	0	0	0	0	TRUE	SHCBP1	0	Gene	0	0
0	0	0	0	0	0	TRUE	HN1	0	Gene	0	0
0	0	0	0	0	0	TRUE	ATP2B4	0	Gene	0	0
0	0	0	0	0	0	TRUE	MX2	0	Gene	0	0
0	0	0	0	0	0	TRUE	GBP3	0	Gene	0	0
0	0	0	0	0	0	TRUE	SPOCK1	0	Gene	0	0
0	0	0	0	0	0	TRUE	MKNK1	0	Gene	0	0
0	0	0	0	0	0	TRUE	KDELC1	0	Gene	0	0
0	0	0	0	0	0	TRUE	PON2	0	Gene	0	0
0	0	0	0	0	0	TRUE	HPGD	0	Gene	0	0
0	0	0	0	0	0	TRUE	DDC	0	Gene	0	0
0	0	0	0	0	0	TRUE	DNASE1	0	Gene	0	0
0	0	0	0	0	0	TRUE	ETV1	0	Gene	0	0
0	0	0	0	0	0	TRUE	CKAP2	0	Gene	0	0
0	0	0	0	0	0	TRUE	MUM1L1	0	Gene	0	0
0	0	0	0	0	0	TRUE	KYNU	0	Gene	0	0
0	0	0	0	0	0	TRUE	HEPH	0	Gene	0	0
0	0	0	0	0	0	TRUE	SDR16C5	0	Gene	0	0
0	0	0	0	0	0	TRUE	SLC2A1	0	Gene	0	0
0	0	0	0	0	0	TRUE	GPSM2	0	Gene	0	0
0	0	0	0	0	0	TRUE	DOCK5	0	Gene	0	0
0	0	0	0	0	0	TRUE	PNLIPRP1	0	Gene	0	0
0	0	0	0	0	0	TRUE	MXD1	0	Gene	0	0
0	0	0	0	0	0	TRUE	TRPV6	0	Gene	0	0
0	0	0	0	0	0	TRUE	SDK1	0	Gene	0	0
0	0	0	0	0	0	TRUE	EPHX2	0	Gene	0	0
0	0	0	0	0	0	TRUE	FAM83D	0	Gene	0	0
0	0	0	0	0	0	TRUE	COBLL1	0	Gene	0	0
0	0	0	0	0	0	TRUE	TRHDE	0	Gene	0	0
0	0	0	0	0	0	TRUE	ACACB	0	Gene	0	0
0	0	0	0	0	0	TRUE	SLC41A1	0	Gene	0	0
0	0	0	0	0	0	TRUE	NTM	0	Gene	0	0
0	0	0	0	0	0	TRUE	SIDT2	0	Gene	0	0
0	0	0	0	0	0	TRUE	HRASLS5	0	Gene	0	0
0	0	0	0	0	0	TRUE	DPEP1	0	Gene	0	0
0	0	0	0	0	0	TRUE	ADAM19	0	Gene	0	0
0	0	0	0	0	0	TRUE	APLP2	0	Gene	0	0
0	0	0	0	0	0	TRUE	LMO3	0	Gene	0	0
0	0	0	0	0	0	TRUE	PDIA2	0	Gene	0	0
0	0	0	0	0	0	TRUE	PRDM1	0	Gene	0	0
0	0	0	0	0	0	TRUE	CD68	0	Gene	0	0
0	0	0	0	0	0	TRUE	TCEA3	0	Gene	0	0
0	0	0	0	0	0	TRUE	KRT19	0	Gene	0	0
0	0	0	0	0	0	TRUE	SORBS2	0	Gene	0	0
0	0	0	0	0	0	TRUE	RFTN1	0	Gene	0	0
0	0	0	0	0	0	TRUE	NQO1	0	Gene	0	0
0	0	0	0	0	0	TRUE	MPZL2	0	Gene	0	0
0	0	0	0	0	0	TRUE	CD58	0	Gene	0	0
0	0	0	0	0	0	TRUE	PDPN	0	Gene	0	0
0	0	0	0	0	0	TRUE	CAMK2N1	0	Gene	0	0
0	0	0	0	0	0	TRUE	PBLD	0	Gene	0	0
0	0	0	0	0	0	TRUE	ARNTL2	0	Gene	0	0
0	0	0	0	0	0	TRUE	CRIP1	0	Gene	0	0
0	0	0	0	0	0	TRUE	CAPG	0	Gene	0	0
0	0	0	0	0	0	TRUE	SLC43A1	0	Gene	0	0
0	0	0	0	0	0	TRUE	TMPRSS4	0	Gene	0	0
0	0	0	0	0	0	TRUE	CSTB	0	Gene	0	0
0	0	0	0	0	0	TRUE	PTGER4	0	Gene	0	0
0	0	0	0	0	0	TRUE	ALDOC	0	Gene	0	0
0	0	0	0	0	0	TRUE	ANO1	0	Gene	0	0
0	0	0	0	0	0	TRUE	CTTNBP2NL	0	Gene	0	0
0	0	0	0	0	0	TRUE	TSC22D1	0	Gene	0	0
0	0	0	0	0	0	TRUE	CCDC110	0	Gene	0	0
0	0	0	0	0	0	TRUE	OR4D5	0	Gene	0	0
0	0	0	0	0	0	TRUE	TMED6	0	Gene	0	0
0	0	0	0	0	0	TRUE	CLIC1	0	Gene	0	0
0	0	0	0	0	0	TRUE	CTSE	0	Gene	0	0
0	0	0	0	0	0	TRUE	MUC15	0	Gene	0	0
0	0	0	0	0	0	TRUE	KIF1A	0	Gene	0	0
0	0	0	0	0	0	TRUE	PHGDH	0	Gene	0	0
0	0	0	0	0	0	TRUE	SH3PXD2B	0	Gene	0	0
0	0	0	0	0	0	TRUE	ACADL	0	Gene	0	0
0	0	0	0	0	0	TRUE	SPTLC2	0	Gene	0	0
0	0	0	0	0	0	TRUE	EPB41L4B	0	Gene	0	0
0	0	0	0	0	0	TRUE	LARP1B	0	Gene	0	0
0	0	0	0	0	0	TRUE	RYR2	0	Gene	0	0
0	0	0	0	0	0	TRUE	FKBP11	0	Gene	0	0
0	0	0	0	0	0	TRUE	TOP2A	0	Gene	0	0
0	0	0	0	0	0	TRUE	ECHDC3	0	Gene	0	0
0	0	0	0	0	0	TRUE	CALU	0	Gene	0	0
0	0	0	0	0	0	TRUE	WNK2	0	Gene	0	0
0	0	0	0	0	0	TRUE	PEX5L	0	Gene	0	0
0	0	0	0	0	0	TRUE	PM20D1	0	Gene	0	0
0	0	0	0	0	0	TRUE	IFI44	0	Gene	0	0
0	0	0	0	0	0	TRUE	ADHFE1	0	Gene	0	0
0	0	0	0	0	0	TRUE	PTPRN2	0	Gene	0	0
0	0	0	0	0	0	TRUE	ARSE	0	Gene	0	0
0	0	0	0	0	0	TRUE	TSPAN1	0	Gene	0	0
0	0	0	0	0	0	TRUE	STXBP6	0	Gene	0	0
0	0	0	0	0	0	TRUE	PTTG1IP	0	Gene	0	0
0	0	0	0	0	0	TRUE	KCTD16	0	Gene	0	0
0	0	0	0	0	0	TRUE	TRIM16	0	Gene	0	0
0	0	0	0	0	0	TRUE	MALL	0	Gene	0	0
0	0	0	0	0	0	TRUE	CD109	0	Gene	0	0
0	0	0	0	0	0	TRUE	SLPI	0	Gene	0	0
0	0	0	0	0	0	TRUE	FNDC1	0	Gene	0	0
0	0	0	0	0	0	TRUE	KIAA0922	0	Gene	0	0
0	0	0	0	0	0	TRUE	TWSG1	0	Gene	0	0
0	0	0	0	0	0	TRUE	AZGP1	0	Gene	0	0
0	0	0	0	0	0	TRUE	IFRD1	0	Gene	0	0
0	0	0	0	0	0	TRUE	SLC6A14	0	Gene	0	0
0	0	0	0	0	0	TRUE	ENTPD3	0	Gene	0	0
0	0	0	0	0	0	TRUE	ENTPD1	0	Gene	0	0
0	0	0	0	0	0	TRUE	PDK4	0	Gene	0	0
0	0	0	0	0	0	TRUE	ANPEP	0	Gene	0	0
0	0	0	0	0	0	TRUE	TRIM29	0	Gene	0	0
0	0	0	0	0	0	TRUE	LGALS2	0	Gene	0	0
0	0	0	0	0	0	TRUE	IFI30	0	Gene	0	0
0	0	0	0	0	0	TRUE	AQP8	0	Gene	0	0
0	0	0	0	0	0	TRUE	PLEKHB2	0	Gene	0	0
0	0	0	0	0	0	TRUE	ACSM3	0	Gene	0	0
0	0	0	0	0	0	TRUE	VIPR2	0	Gene	0	0
0	0	0	0	0	0	TRUE	KCNK1	0	Gene	0	0
0	0	0	0	0	0	TRUE	P2RX1	0	Gene	0	0
0	0	0	0	0	0	TRUE	PSAT1	0	Gene	0	0
0	0	0	0	0	0	TRUE	MYO1D	0	Gene	0	0
0	0	0	0	0	0	TRUE	MCOLN3	0	Gene	0	0
0	0	0	0	0	0	TRUE	CYB5A	0	Gene	0	0
0	0	0	0	0	0	TRUE	SLC25A24	0	Gene	0	0
0	0	0	0	0	0	TRUE	CTHRC1	0	Gene	0	0
0	0	0	0	0	0	TRUE	KIAA1324	0	Gene	0	0
0	0	0	0	0	0	TRUE	RAB23	0	Gene	0	0
0	0	0	0	0	0	TRUE	RAB26	0	Gene	0	0
0	0	0	0	0	0	TRUE	CXXC4	0	Gene	0	0
0	0	0	0	0	0	TRUE	CCDC69	0	Gene	0	0
0	0	0	0	0	0	TRUE	GLS2	0	Gene	0	0
0	0	0	0	0	0	TRUE	TNFRSF21	0	Gene	0	0
0	0	0	0	0	0	TRUE	TRIM59	0	Gene	0	0
0	0	0	0	0	0	TRUE	ASPM	0	Gene	0	0
0	0	0	0	0	0	TRUE	ARL4C	0	Gene	0	0
0	0	0	0	0	0	TRUE	GENENAME	0	Gene	0	0
0	0	0	0	0	0	TRUE	GPX8	0	Gene	0	0
0	0	0	0	0	0	TRUE	OR8D4	0	Gene	0	0
0	0	0	0	0	0	TRUE	PMEPA1	0	Gene	0	0
0	0	0	0	0	0	TRUE	WISP1	0	Gene	0	0
0	0	0	0	0	0	TRUE	ECE2	0	Gene	0	0
0	0	0	0	0	0	TRUE	ONECUT1	0	Gene	0	0
0	0	0	0	0	0	TRUE	WDR1	0	Gene	0	0
0	0	0	0	0	0	TRUE	DPP10	0	Gene	0	0
0	0	0	0	0	0	TRUE	SERINC2	0	Gene	0	0
0	0	0	0	0	0	TRUE	ZNF532	0	Gene	0	0
0	0	0	0	0	0	TRUE	CELP	0	Gene	0	0
0	0	0	0	0	0	TRUE	LCN2	0	Gene	0	0
0	0	0	0	0	0	TRUE	ALB	0	Gene	0	0
0	0	0	0	0	0	TRUE	CORO2A	0	Gene	0	0
0	0	0	0	0	0	TRUE	ESRRG	0	Gene	0	0
0	0	0	0	0	0	TRUE	OSBPL3	0	Gene	0	0
0	0	0	0	0	0	TRUE	SLC38A3	0	Gene	0	0
0	0	0	0	0	0	TRUE	STK38	0	Gene	0	0
0	0	0	0	0	0	TRUE	STK33	0	Gene	0	0
0	0	0	0	0	0	TRUE	RAD51AP1	0	Gene	0	0
0	0	0	0	0	0	TRUE	BRSK2	0	Gene	0	0
0	0	0	0	0	0	TRUE	ERP27	0	Gene	0	0
0	0	0	0	0	0	TRUE	RAB31	0	Gene	0	0
0	0	0	0	0	0	TRUE	FRMD6	0	Gene	0	0
0	0	0	0	0	0	TRUE	TPST2	0	Gene	0	0
0	0	0	0	0	0	TRUE	DIO2	0	Gene	0	0
0	0	0	0	0	0	TRUE	IGFBP2	0	Gene	0	0
0	0	0	0	0	0	TRUE	USP2	0	Gene	0	0
0	0	0	0	0	0	TRUE	GPT2	0	Gene	0	0
0	0	0	0	0	0	TRUE	SLC16A4	0	Gene	0	0
0	0	0	0	0	0	TRUE	SYBU	0	Gene	0	0
0	0	0	0	0	0	TRUE	TMSB10	0	Gene	0	0
0	0	0	0	0	0	TRUE	SLC39A8	0	Gene	0	0
0	0	0	0	0	0	TRUE	SLC39A5	0	Gene	0	0
0	0	0	0	0	0	TRUE	GUCA1C	0	Gene	0	0
0	0	0	0	0	0	TRUE	PLOD2	0	Gene	0	0
0	0	0	0	0	0	TRUE	MPV17L	0	Gene	0	0
0	0	0	0	0	0	TRUE	CTNND2	0	Gene	0	0
0	0	0	0	0	0	TRUE	ATP8A1	0	Gene	0	0
0	0	0	0	0	0	TRUE	CRAT	0	Gene	0	0
0	0	0	0	0	0	TRUE	GATS	0	Gene	0	0
0	0	0	0	0	0	TRUE	VEPH1	0	Gene	0	0
0	0	0	0	0	0	TRUE	GATM	0	Gene	0	0
0	0	0	0	0	0	TRUE	TTLL7	0	Gene	0	0
0	0	0	0	0	0	TRUE	SULF2	0	Gene	0	0
0	0	0	0	0	0	TRUE	TMEM154	0	Gene	0	0
0	0	0	0	0	0	TRUE	GNMT	0	Gene	0	0
0	0	0	0	0	0	TRUE	DCBLD2	0	Gene	0	0
0	0	0	0	0	0	TRUE	DCBLD1	0	Gene	0	0
0	0	0	0	0	0	TRUE	SULF1	0	Gene	0	0
0	0	0	0	0	0	TRUE	PLXDC2	0	Gene	0	0
0	0	0	0	0	0	TRUE	F11	0	Gene	0	0
0	0	0	0	0	0	TRUE	GOLM1	0	Gene	0	0
0	0	0	0	0	0	TRUE	SLC16A1	0	Gene	0	0
0	0	0	0	0	0	TRUE	RIC3	0	Gene	0	0
0	0	0	0	0	0	TRUE	SLC17A4	0	Gene	0	0
0	0	0	0	0	0	TRUE	GPHA2	0	Gene	0	0
0	0	0	0	0	0	TRUE	APOL1	0	Gene	0	0
0	0	0	0	0	0	TRUE	GPNMB	0	Gene	0	0
0	0	0	0	0	0	TRUE	FGD6	0	Gene	0	0
0	0	0	0	0	0	TRUE	SAMD9	0	Gene	0	0
0	0	0	0	0	0	TRUE	MGLL	0	Gene	0	0
0	0	0	0	0	0	TRUE	RGN	0	Gene	0	0
0	0	0	0	0	0	TRUE	GAS2	0	Gene	0	0
0	0	0	0	0	0	TRUE	BACE1	0	Gene	0	0
0	0	0	0	0	0	TRUE	SERPINB5	0	Gene	0	0
0	0	0	0	0	0	TRUE	TMEM173	0	Gene	0	0
0	0	0	0	0	0	TRUE	TMC5	0	Gene	0	0
0	0	0	0	0	0	TRUE	CEP55	0	Gene	0	0
0	0	0	0	0	0	TRUE	DLGAP5	0	Gene	0	0
0	0	0	0	0	0	TRUE	OSBPL10	0	Gene	0	0
0	0	0	0	0	0	TRUE	MTMR11	0	Gene	0	0
0	0	0	0	0	0	TRUE	FXYD5	0	Gene	0	0
0	0	0	0	0	0	TRUE	SERPINI1	0	Gene	0	0
0	0	0	0	0	0	TRUE	NOX4	0	Gene	0	0
0	0	0	0	0	0	TRUE	SERPINI2	0	Gene	0	0
0	0	0	0	0	0	TRUE	TNFSF4	0	Gene	0	0
0	0	0	0	0	0	TRUE	PAH	0	Gene	0	0
0	0	0	0	0	0	TRUE	SLC6A6	0	Gene	0	0
0	0	0	0	0	0	TRUE	SQLE	0	Gene	0	0
0	0	0	0	0	0	TRUE	LYZ	0	Gene	0	0
0	0	0	0	0	0	TRUE	SLC16A10	0	Gene	0	0
0	0	0	0	0	0	TRUE	SLC16A12	0	Gene	0	0
0	0	0	0	0	0	TRUE	ABCA5	0	Gene	0	0
0	0	0	0	0	0	TRUE	RHBDL2	0	Gene	0	0
0	0	0	0	0	0	TRUE	PLEK2	0	Gene	0	0
0	0	0	0	0	0	TRUE	S100A16	0	Gene	0	0
0	0	0	0	0	0	TRUE	C5	0	Gene	0	0
0	0	0	0	0	0	TRUE	LDHA	0	Gene	0	0
0	0	0	0	0	0	TRUE	PLAC8	0	Gene	0	0
0	0	0	0	0	0	TRUE	RNF212	0	Gene	0	0
0	0	0	0	0	0	TRUE	GATA4	0	Gene	0	0
0	0	0	0	0	0	TRUE	PHYHIPL	0	Gene	0	0
0	0	0	0	0	0	TRUE	SKAP2	0	Gene	0	0
0	0	0	0	0	0	TRUE	FAR2	0	Gene	0	0
0	0	0	0	0	0	TRUE	HOXB3	0	Gene	0	0
0	0	0	0	0	0	TRUE	RBP1	0	Gene	0	0
0	0	0	0	0	0	TRUE	DKK3	0	Gene	0	0
0	0	0	0	0	0	TRUE	SYTL2	0	Gene	0	0
0	0	0	0	0	0	TRUE	BHLHA15	0	Gene	0	0
0	0	0	0	0	0	TRUE	AFAP1	0	Gene	0	0
0	0	0	0	0	0	TRUE	GAMT	0	Gene	0	0
0	0	0	0	0	0	TRUE	PRSS3	0	Gene	0	0
0	0	0	0	0	0	TRUE	EPSTI1	0	Gene	0	0
0	0	0	0	0	0	TRUE	SLC4A4	0	Gene	0	0
0	0	0	0	0	0	TRUE	GRPR	0	Gene	0	0
0	0	0	0	0	0	TRUE	ABAT	0	Gene	0	0
0	0	0	0	0	0	TRUE	RAPH1	0	Gene	0	0
0	0	0	0	0	0	TRUE	TES	0	Gene	0	0
0	0	0	0	0	0	TRUE	HCP5	0	Gene	0	0
0	0	0	0	0	0	TRUE		0	Gene	0	0

## Sheet: Table S5
Table S5. Biological pathways enriched in the network.
Biological pathway	No. of genes in the dataset	No. of genes in the background dataset	Percentage of genes	P value	Q value	Genes mapped
ECM-receptor interaction	16	98	0.163265	6.74e-09	1.73247e-06	ENSG00000005884;ENSG00000053747;ENSG00000058085;ENSG00000082781;ENSG00000105664;ENSG00000108821;ENSG00000112769;ENSG00000115414;ENSG00000132470;ENSG00000136457;ENSG00000137809;ENSG00000150093;ENSG00000163359;ENSG00000164171;ENSG00000185518;ENSG00000186340
Focal adhesion	22	212	0.103774	5.77e-08	7.41664e-06	ENSG00000005884;ENSG00000023445;ENSG00000035403;ENSG00000053747;ENSG00000058085;ENSG00000072110;ENSG00000077264;ENSG00000082781;ENSG00000105664;ENSG00000105976;ENSG00000108821;ENSG00000112769;ENSG00000115414;ENSG00000132470;ENSG00000136238;ENSG00000136457;ENSG00000137809;ENSG00000138798;ENSG00000150093;ENSG00000163359;ENSG00000164171;ENSG00000186340
PI3K-Akt signaling pathway	26	374	0.0695187	8.97e-06	0.000768666	ENSG00000005884;ENSG00000049130;ENSG00000053747;ENSG00000058085;ENSG00000082781;ENSG00000091879;ENSG00000105664;ENSG00000105976;ENSG00000108821;ENSG00000112769;ENSG00000113494;ENSG00000115414;ENSG00000122025;ENSG00000132470;ENSG00000136238;ENSG00000136457;ENSG00000137809;ENSG00000138798;ENSG00000148053;ENSG00000150093;ENSG00000163359;ENSG00000164171;ENSG00000164924;ENSG00000166913;ENSG00000184349…
HIF-1 signaling pathway	11	102	0.107843	9.37e-05	0.00602066	ENSG00000074800;ENSG00000079277;ENSG00000091879;ENSG00000102265;ENSG00000111640;ENSG00000117394;ENSG00000129521;ENSG00000134333;ENSG00000138798;ENSG00000156515;ENSG00000159399
Arrhythmogenic right ventricular cardiomyopathy (ARVC)	9	74	0.121622	0.000162347	0.00834464	ENSG00000005884;ENSG00000082781;ENSG00000132470;ENSG00000137809;ENSG00000138795;ENSG00000150093;ENSG00000164171;ENSG00000173801;ENSG00000198626
Biosynthesis of amino acids	9	76	0.118421	0.000199658	0.00855201	ENSG00000074800;ENSG00000092621;ENSG00000109107;ENSG00000111640;ENSG00000116761;ENSG00000135069;ENSG00000151224;ENSG00000166123;ENSG00000171759
Pancreatic secretion	10	102	0.0980392	0.000426267	0.0156501	ENSG00000010438;ENSG00000058668;ENSG00000080493;ENSG00000105514;ENSG00000133019;ENSG00000136238;ENSG00000182621;ENSG00000187021;ENSG00000198626;ENSG00000204983
Glycine, serine and threonine metabolism	6	39	0.153846	0.00057587	0.0184998	ENSG00000092621;ENSG00000100116;ENSG00000116761;ENSG00000130005;ENSG00000135069;ENSG00000171766
Hypertrophic cardiomyopathy (HCM)	9	92	0.0978261	0.000836545	0.02112	ENSG00000005884;ENSG00000082781;ENSG00000132470;ENSG00000137809;ENSG00000150093;ENSG00000155657;ENSG00000164171;ENSG00000198467;ENSG00000198626
Regulation of actin cytoskeleton	15	218	0.0688073	0.000847283	0.02112	ENSG00000005884;ENSG00000035403;ENSG00000072110;ENSG00000077264;ENSG00000082781;ENSG00000100345;ENSG00000115414;ENSG00000132470;ENSG00000133019;ENSG00000136238;ENSG00000137809;ENSG00000138798;ENSG00000150093;ENSG00000164171;ENSG00000172757
Pathways in cancer	28	550	0.0509091	0.00090397	0.02112	ENSG00000005884;ENSG00000023445;ENSG00000049130;ENSG00000053747;ENSG00000058085;ENSG00000105976;ENSG00000105989;ENSG00000112769;ENSG00000115414;ENSG00000115415;ENSG00000117394;ENSG00000122025;ENSG00000123975;ENSG00000129521;ENSG00000132170;ENSG00000136238;ENSG00000138795;ENSG00000138798;ENSG00000144118;ENSG00000150093;ENSG00000151617;ENSG00000164171;ENSG00000171522;ENSG00000173801;ENSG00000181019…
Small cell lung cancer	9	100	0.09	0.00151913	0.0299081	ENSG00000005884;ENSG00000023445;ENSG00000053747;ENSG00000058085;ENSG00000112769;ENSG00000115414;ENSG00000123975;ENSG00000150093;ENSG00000164171
Dilated cardiomyopathy (DCM)	9	100	0.09	0.00151913	0.0299081	ENSG00000005884;ENSG00000082781;ENSG00000132470;ENSG00000137809;ENSG00000150093;ENSG00000155657;ENSG00000164171;ENSG00000198467;ENSG00000198626
Protein digestion and absorption	9	101	0.0891089	0.00162923	0.0299081	ENSG00000010438;ENSG00000060718;ENSG00000108821;ENSG00000111799;ENSG00000112394;ENSG00000123500;ENSG00000163359;ENSG00000204262;ENSG00000204983
Central carbon metabolism in cancer	7	69	0.101449	0.00255179	0.0437207	ENSG00000105976;ENSG00000117394;ENSG00000122025;ENSG00000134333;ENSG00000135423;ENSG00000156515;ENSG00000159399
Axon guidance	12	179	0.0670391	0.0034191	0.0549193	ENSG00000075213;ENSG00000075223;ENSG00000077264;ENSG00000105976;ENSG00000125266;ENSG00000136040;ENSG00000136238;ENSG00000150093;ENSG00000172757;ENSG00000173210;ENSG00000184349;ENSG00000204217
Human papillomavirus infection	21	416	0.0504808	0.0044115	0.0633569	ENSG00000005884;ENSG00000053747;ENSG00000058085;ENSG00000082781;ENSG00000105664;ENSG00000105989;ENSG00000108821;ENSG00000112769;ENSG00000115414;ENSG00000115415;ENSG00000124232;ENSG00000132470;ENSG00000136457;ENSG00000137809;ENSG00000138798;ENSG00000150093;ENSG00000163359;ENSG00000163558;ENSG00000164171;ENSG00000171522;ENSG00000186340
Carbon metabolism	9	117	0.0769231	0.00443745	0.0633569	ENSG00000074800;ENSG00000092621;ENSG00000109107;ENSG00000111640;ENSG00000130988;ENSG00000135069;ENSG00000156515;ENSG00000159399;ENSG00000166123
NOD-like receptor signaling pathway	12	193	0.0621762	0.00623049	0.0842756	ENSG00000023445;ENSG00000089127;ENSG00000111335;ENSG00000115415;ENSG00000117226;ENSG00000136810;ENSG00000162645;ENSG00000163297;ENSG00000164733;ENSG00000169604;ENSG00000182621;ENSG00000184584
Neomycin, kanamycin and gentamicin biosynthesis	2	5	0.4	0.00694378	0.0849786	ENSG00000156515;ENSG00000159399
Vitamin B6 metabolism	2	5	0.4	0.00694378	0.0849786	ENSG00000135069;ENSG00000138356
Amoebiasis	8	106	0.0754717	0.00800973	0.0935682	ENSG00000035403;ENSG00000053747;ENSG00000058085;ENSG00000072110;ENSG00000108821;ENSG00000112769;ENSG00000115414;ENSG00000182621
Glycolysis / Gluconeogenesis	6	72	0.0833333	0.0131569	0.147014	ENSG00000074800;ENSG00000109107;ENSG00000111640;ENSG00000134333;ENSG00000156515;ENSG00000159399
Transcriptional misregulation in cancers	11	195	0.0564103	0.0170444	0.182517	ENSG00000006468;ENSG00000023445;ENSG00000104368;ENSG00000105976;ENSG00000122025;ENSG00000122861;ENSG00000124813;ENSG00000132170;ENSG00000146674;ENSG00000164120;ENSG00000173801
Bacterial invasion of epithelial cells	6	77	0.0779221	0.0178687	0.18369	ENSG00000035403;ENSG00000085733;ENSG00000105976;ENSG00000115414;ENSG00000136238;ENSG00000150093
PPAR signaling pathway	6	79	0.0759494	0.0200411	0.198098	ENSG00000115361;ENSG00000132170;ENSG00000145284;ENSG00000173391;ENSG00000196611;ENSG00000197142
Proteoglycans in cancer	11	210	0.052381	0.0277044	0.263705	ENSG00000011422;ENSG00000082781;ENSG00000085733;ENSG00000105976;ENSG00000105989;ENSG00000115414;ENSG00000122861;ENSG00000136238;ENSG00000139329;ENSG00000150093;ENSG00000164171
Proximal tubule bicarbonate reclamation	3	25	0.12	0.0292044	0.268054	ENSG00000080493;ENSG00000135423;ENSG00000188338
Maturity onset diabetes of the young	3	28	0.107143	0.0392147	0.347523	ENSG00000116833;ENSG00000169856;ENSG00000180535
Peroxisome	6	94	0.0638298	0.0421844	0.357831	ENSG00000064763;ENSG00000095321;ENSG00000114757;ENSG00000120915;ENSG00000156968;ENSG00000197142
Renal cell carcinoma	5	71	0.0704225	0.0431625	0.357831	ENSG00000077264;ENSG00000105976;ENSG00000117394;ENSG00000129521;ENSG00000136238
p53 signaling pathway	5	73	0.0684932	0.0477092	0.383165	ENSG00000146674;ENSG00000149554;ENSG00000157456;ENSG00000175793;ENSG00000206075

## Sheet: Table S6
Table S6. GO cellular components enriched in the network
Cellular component	No. of genes in the dataset	GO ID	Genes mapped
extracellular region part	180	GO:0044421	ENSG00000005884,ENSG00000010438,ENSG00000014914,ENSG00000015413,ENSG00000035403,ENSG00000035862,ENSG00000038427,ENSG00000042493,ENSG00000049130,ENSG00000049323,ENSG00000050165,ENSG00000053747,ENSG00000058085,ENSG00000060718,ENSG00000071127,ENSG00000072110,ENSG00000072657,ENSG00000074800,ENSG00000075213,ENSG00000075223,ENSG00000078098,ENSG00000079385,ENSG00000080493,ENSG00000082438,ENSG00000082781…
extracellular region	200	GO:0005576	ENSG00000005884,ENSG00000010438,ENSG00000011422,ENSG00000014914,ENSG00000015413,ENSG00000035403,ENSG00000035862,ENSG00000038427,ENSG00000042493,ENSG00000042980,ENSG00000049130,ENSG00000049323,ENSG00000050165,ENSG00000053747,ENSG00000058085,ENSG00000060718,ENSG00000064666,ENSG00000071127,ENSG00000072110,ENSG00000072657,ENSG00000074800,ENSG00000075213,ENSG00000075223,ENSG00000078098,ENSG00000079385…
cell junction	69	GO:0030054	ENSG00000005884,ENSG00000011422,ENSG00000015413,ENSG00000035403,ENSG00000062038,ENSG00000064666,ENSG00000071054,ENSG00000071127,ENSG00000072110,ENSG00000078098,ENSG00000079385,ENSG00000082781,ENSG00000085733,ENSG00000086991,ENSG00000095203,ENSG00000100345,ENSG00000101311,ENSG00000102359,ENSG00000105707,ENSG00000110880,ENSG00000112210,ENSG00000114346,ENSG00000115641,ENSG00000117394,ENSG00000117472…
organelle	375	GO:0043226	ENSG00000004799,ENSG00000005020,ENSG00000005187,ENSG00000005884,ENSG00000006125,ENSG00000006468,ENSG00000006652,ENSG00000010438,ENSG00000011422,ENSG00000011426,ENSG00000014914,ENSG00000015413,ENSG00000023445,ENSG00000029153,ENSG00000034510,ENSG00000035403,ENSG00000035862,ENSG00000036672,ENSG00000038427,ENSG00000042493,ENSG00000042980,ENSG00000049130,ENSG00000049323,ENSG00000053747,ENSG00000055732…
supramolecular complex	46	GO:0099080	ENSG00000035403,ENSG00000049323,ENSG00000058668,ENSG00000060718,ENSG00000066279,ENSG00000071127,ENSG00000072110,ENSG00000074800,ENSG00000085733,ENSG00000088325,ENSG00000102024,ENSG00000105514,ENSG00000107796,ENSG00000108821,ENSG00000110880,ENSG00000115641,ENSG00000117394,ENSG00000117650,ENSG00000122786,ENSG00000128422,ENSG00000130294,ENSG00000135046,ENSG00000136108,ENSG00000136238,ENSG00000137941…
synapse	52	GO:0045202	ENSG00000005884,ENSG00000006125,ENSG00000058668,ENSG00000072110,ENSG00000077264,ENSG00000085733,ENSG00000091129,ENSG00000100345,ENSG00000102359,ENSG00000104368,ENSG00000105514,ENSG00000108405,ENSG00000110880,ENSG00000112769,ENSG00000118257,ENSG00000119866,ENSG00000124406,ENSG00000125266,ENSG00000130294,ENSG00000131389,ENSG00000132437,ENSG00000133019,ENSG00000133110,ENSG00000134769,ENSG00000135046…
cell part	438	GO:0044464	ENSG00000004799,ENSG00000005020,ENSG00000005187,ENSG00000005884,ENSG00000006125,ENSG00000006468,ENSG00000006652,ENSG00000010438,ENSG00000011422,ENSG00000011426,ENSG00000014914,ENSG00000015413,ENSG00000023445,ENSG00000029153,ENSG00000034510,ENSG00000035403,ENSG00000035862,ENSG00000036672,ENSG00000038427,ENSG00000042493,ENSG00000042980,ENSG00000048540,ENSG00000049130,ENSG00000049323,ENSG00000053747…
cell	438	GO:0005623	ENSG00000004799,ENSG00000005020,ENSG00000005187,ENSG00000005884,ENSG00000006125,ENSG00000006468,ENSG00000006652,ENSG00000010438,ENSG00000011422,ENSG00000011426,ENSG00000014914,ENSG00000015413,ENSG00000023445,ENSG00000029153,ENSG00000034510,ENSG00000035403,ENSG00000035862,ENSG00000036672,ENSG00000038427,ENSG00000042493,ENSG00000042980,ENSG00000048540,ENSG00000049130,ENSG00000049323,ENSG00000053747…
organelle part	270	GO:0044422	ENSG00000004799,ENSG00000005020,ENSG00000005187,ENSG00000006125,ENSG00000010438,ENSG00000011422,ENSG00000011426,ENSG00000023445,ENSG00000029153,ENSG00000035403,ENSG00000035862,ENSG00000036672,ENSG00000038427,ENSG00000042493,ENSG00000049323,ENSG00000055732,ENSG00000057657,ENSG00000058668,ENSG00000059728,ENSG00000060718,ENSG00000064666,ENSG00000064763,ENSG00000066279,ENSG00000070882,ENSG00000071127…
membrane	284	GO:0016020	ENSG00000005020,ENSG00000005884,ENSG00000006125,ENSG00000011422,ENSG00000015413,ENSG00000023445,ENSG00000035403,ENSG00000036672,ENSG00000038427,ENSG00000042980,ENSG00000049130,ENSG00000055732,ENSG00000057019,ENSG00000058085,ENSG00000058668,ENSG00000062038,ENSG00000064666,ENSG00000064763,ENSG00000066279,ENSG00000070190,ENSG00000070882,ENSG00000071127,ENSG00000071537,ENSG00000072110,ENSG00000072657…
membrane part	218	GO:0044425	ENSG00000005884,ENSG00000006125,ENSG00000011422,ENSG00000015413,ENSG00000023445,ENSG00000042980,ENSG00000049130,ENSG00000055732,ENSG00000057019,ENSG00000058668,ENSG00000062038,ENSG00000064763,ENSG00000066279,ENSG00000070882,ENSG00000071537,ENSG00000072657,ENSG00000074416,ENSG00000075213,ENSG00000075223,ENSG00000078098,ENSG00000079385,ENSG00000080493,ENSG00000082781,ENSG00000084234,ENSG00000085491…
synapse part	37	GO:0044456	ENSG00000005884,ENSG00000006125,ENSG00000058668,ENSG00000077264,ENSG00000085733,ENSG00000091129,ENSG00000102359,ENSG00000105514,ENSG00000108405,ENSG00000112769,ENSG00000118257,ENSG00000119866,ENSG00000124406,ENSG00000125266,ENSG00000130294,ENSG00000131389,ENSG00000132437,ENSG00000133019,ENSG00000135046,ENSG00000136238,ENSG00000137845,ENSG00000148053,ENSG00000150093,ENSG00000152377,ENSG00000154310…
membrane-enclosed lumen	146	GO:0031974	ENSG00000004799,ENSG00000005020,ENSG00000005187,ENSG00000010438,ENSG00000011422,ENSG00000011426,ENSG00000023445,ENSG00000029153,ENSG00000035403,ENSG00000035862,ENSG00000036672,ENSG00000038427,ENSG00000042493,ENSG00000049323,ENSG00000057657,ENSG00000059728,ENSG00000060718,ENSG00000064666,ENSG00000064763,ENSG00000072110,ENSG00000074416,ENSG00000076003,ENSG00000077152,ENSG00000079277,ENSG00000080986…
protein-containing complex	130	GO:0032991	ENSG00000005884,ENSG00000006125,ENSG00000023445,ENSG00000029153,ENSG00000035403,ENSG00000042493,ENSG00000049323,ENSG00000053747,ENSG00000058085,ENSG00000058668,ENSG00000060718,ENSG00000062038,ENSG00000071127,ENSG00000071537,ENSG00000074800,ENSG00000076003,ENSG00000079385,ENSG00000080986,ENSG00000082781,ENSG00000085733,ENSG00000086991,ENSG00000090621,ENSG00000100342,ENSG00000100345,ENSG00000100596…
other organism	1	GO:0044215	ENSG00000131747
other organism part	1	GO:0044217	ENSG00000131747

## Sheet: Table S7
Table S7. GO biological processes enriched in the network.
Biological process	No. of genes in the dataset	GO ID	Genes mapped
biological adhesion	96	GO:0022610	ENSG00000005884,ENSG00000035403,ENSG00000038427,ENSG00000049130,ENSG00000053747,ENSG00000058085,ENSG00000062038,ENSG00000071054,ENSG00000072110,ENSG00000077264,ENSG00000078098,ENSG00000079385,ENSG00000082781,ENSG00000085733,ENSG00000086548,ENSG00000089327,ENSG00000091129,ENSG00000091879,ENSG00000095203,ENSG00000100097,ENSG00000100219,ENSG00000100345,ENSG00000101311,ENSG00000102359,ENSG00000104415…
localization	245	GO:0051179	ENSG00000005884,ENSG00000006125,ENSG00000010438,ENSG00000011422,ENSG00000011426,ENSG00000015413,ENSG00000034510,ENSG00000035403,ENSG00000035862,ENSG00000049130,ENSG00000049323,ENSG00000053747,ENSG00000055732,ENSG00000058085,ENSG00000058668,ENSG00000062038,ENSG00000064666,ENSG00000066279,ENSG00000070882,ENSG00000071054,ENSG00000071127,ENSG00000071537,ENSG00000072110,ENSG00000075213,ENSG00000075223…
developmental process	231	GO:0032502	ENSG00000005884,ENSG00000006125,ENSG00000006468,ENSG00000006652,ENSG00000011426,ENSG00000035403,ENSG00000035862,ENSG00000036672,ENSG00000038427,ENSG00000048540,ENSG00000049130,ENSG00000049323,ENSG00000050165,ENSG00000053747,ENSG00000055732,ENSG00000057657,ENSG00000058085,ENSG00000058668,ENSG00000059728,ENSG00000060718,ENSG00000062038,ENSG00000064666,ENSG00000066279,ENSG00000071054,ENSG00000071127…
response to stimulus	316	GO:0050896	ENSG00000004799,ENSG00000005020,ENSG00000005884,ENSG00000006125,ENSG00000006468,ENSG00000006652,ENSG00000010438,ENSG00000011422,ENSG00000015413,ENSG00000023445,ENSG00000029153,ENSG00000035403,ENSG00000035862,ENSG00000036672,ENSG00000048540,ENSG00000049130,ENSG00000049323,ENSG00000050165,ENSG00000057019,ENSG00000057657,ENSG00000058668,ENSG00000060718,ENSG00000062038,ENSG00000064666,ENSG00000066279…
multicellular organismal process	265	GO:0032501	ENSG00000004799,ENSG00000005187,ENSG00000005884,ENSG00000006125,ENSG00000006468,ENSG00000006652,ENSG00000010438,ENSG00000011422,ENSG00000011426,ENSG00000023445,ENSG00000035403,ENSG00000035862,ENSG00000036672,ENSG00000038427,ENSG00000042980,ENSG00000049130,ENSG00000049323,ENSG00000050165,ENSG00000053747,ENSG00000055732,ENSG00000057657,ENSG00000058085,ENSG00000058668,ENSG00000059728,ENSG00000060718…
cell proliferation	105	GO:0008283	ENSG00000005020,ENSG00000035862,ENSG00000049130,ENSG00000057657,ENSG00000058085,ENSG00000059728,ENSG00000062038,ENSG00000064666,ENSG00000066279,ENSG00000078098,ENSG00000079385,ENSG00000086548,ENSG00000086991,ENSG00000088325,ENSG00000100219,ENSG00000101311,ENSG00000101447,ENSG00000102265,ENSG00000105664,ENSG00000105707,ENSG00000105976,ENSG00000105989,ENSG00000106018,ENSG00000106546,ENSG00000108187…
locomotion	97	GO:0040011	ENSG00000005884,ENSG00000006468,ENSG00000010438,ENSG00000011422,ENSG00000011426,ENSG00000015413,ENSG00000034510,ENSG00000035403,ENSG00000049130,ENSG00000053747,ENSG00000058085,ENSG00000058668,ENSG00000064666,ENSG00000066279,ENSG00000071054,ENSG00000071127,ENSG00000075213,ENSG00000075223,ENSG00000077264,ENSG00000078098,ENSG00000079385,ENSG00000082781,ENSG00000085733,ENSG00000086548,ENSG00000086991…
signaling	239	GO:0023052	ENSG00000004799,ENSG00000005020,ENSG00000005884,ENSG00000006125,ENSG00000011422,ENSG00000023445,ENSG00000035862,ENSG00000048540,ENSG00000049130,ENSG00000049323,ENSG00000050165,ENSG00000057019,ENSG00000058668,ENSG00000062038,ENSG00000064666,ENSG00000066279,ENSG00000070190,ENSG00000071054,ENSG00000071537,ENSG00000072657,ENSG00000074416,ENSG00000074800,ENSG00000075213,ENSG00000075223,ENSG00000075391…
biological regulation	370	GO:0065007	ENSG00000004799,ENSG00000005020,ENSG00000005187,ENSG00000005884,ENSG00000006125,ENSG00000006468,ENSG00000006652,ENSG00000011422,ENSG00000011426,ENSG00000015413,ENSG00000023445,ENSG00000029153,ENSG00000034510,ENSG00000035403,ENSG00000035862,ENSG00000036672,ENSG00000042493,ENSG00000048540,ENSG00000049130,ENSG00000049323,ENSG00000050165,ENSG00000053747,ENSG00000055732,ENSG00000057019,ENSG00000057657…
negative regulation of biological process	198	GO:0048519	ENSG00000004799,ENSG00000005020,ENSG00000005884,ENSG00000006125,ENSG00000006652,ENSG00000011422,ENSG00000015413,ENSG00000023445,ENSG00000034510,ENSG00000035403,ENSG00000035862,ENSG00000036672,ENSG00000042493,ENSG00000048540,ENSG00000049130,ENSG00000049323,ENSG00000050165,ENSG00000055732,ENSG00000057019,ENSG00000057657,ENSG00000058668,ENSG00000059728,ENSG00000062038,ENSG00000064666,ENSG00000066279…
regulation of biological process	354	GO:0050789	ENSG00000004799,ENSG00000005020,ENSG00000005884,ENSG00000006125,ENSG00000006468,ENSG00000006652,ENSG00000011422,ENSG00000011426,ENSG00000015413,ENSG00000023445,ENSG00000029153,ENSG00000034510,ENSG00000035403,ENSG00000035862,ENSG00000036672,ENSG00000042493,ENSG00000048540,ENSG00000049130,ENSG00000049323,ENSG00000050165,ENSG00000053747,ENSG00000055732,ENSG00000057019,ENSG00000057657,ENSG00000058085…
positive regulation of biological process	214	GO:0048518	ENSG00000005020,ENSG00000005884,ENSG00000006125,ENSG00000006468,ENSG00000011422,ENSG00000011426,ENSG00000023445,ENSG00000029153,ENSG00000035862,ENSG00000036672,ENSG00000048540,ENSG00000049130,ENSG00000057657,ENSG00000058085,ENSG00000058668,ENSG00000062038,ENSG00000064666,ENSG00000066279,ENSG00000071054,ENSG00000071127,ENSG00000072110,ENSG00000074800,ENSG00000075213,ENSG00000075223,ENSG00000076555…
growth	54	GO:0040007	ENSG00000006652,ENSG00000035403,ENSG00000057019,ENSG00000066279,ENSG00000074800,ENSG00000075213,ENSG00000075223,ENSG00000076555,ENSG00000079385,ENSG00000085733,ENSG00000091129,ENSG00000105664,ENSG00000105707,ENSG00000105989,ENSG00000109084,ENSG00000111799,ENSG00000115414,ENSG00000115457,ENSG00000115461,ENSG00000117707,ENSG00000118257,ENSG00000119866,ENSG00000128422,ENSG00000130005,ENSG00000131378…
cellular component organization or biogenesis	213	GO:0071840	ENSG00000005020,ENSG00000005884,ENSG00000006125,ENSG00000006468,ENSG00000006652,ENSG00000011422,ENSG00000011426,ENSG00000023445,ENSG00000034510,ENSG00000035403,ENSG00000035862,ENSG00000038427,ENSG00000042493,ENSG00000053747,ENSG00000057019,ENSG00000058085,ENSG00000060718,ENSG00000062038,ENSG00000064666,ENSG00000066279,ENSG00000071054,ENSG00000071127,ENSG00000072110,ENSG00000074800,ENSG00000075213…
immune system process	124	GO:0002376	ENSG00000005020,ENSG00000005884,ENSG00000006125,ENSG00000010438,ENSG00000011422,ENSG00000011426,ENSG00000023445,ENSG00000035403,ENSG00000035862,ENSG00000049130,ENSG00000057657,ENSG00000064666,ENSG00000071127,ENSG00000072110,ENSG00000075223,ENSG00000077264,ENSG00000079385,ENSG00000082781,ENSG00000086548,ENSG00000089127,ENSG00000090382,ENSG00000090621,ENSG00000091879,ENSG00000100097,ENSG00000100219…
cellular process	428	GO:0009987	ENSG00000004799,ENSG00000005020,ENSG00000005187,ENSG00000005884,ENSG00000006125,ENSG00000006468,ENSG00000006652,ENSG00000010438,ENSG00000011422,ENSG00000011426,ENSG00000015413,ENSG00000023445,ENSG00000029153,ENSG00000034510,ENSG00000035403,ENSG00000035862,ENSG00000036672,ENSG00000038427,ENSG00000042493,ENSG00000048540,ENSG00000049130,ENSG00000049323,ENSG00000050165,ENSG00000053747,ENSG00000055732…
reproductive process	51	GO:0022414	ENSG00000005884,ENSG00000023445,ENSG00000042980,ENSG00000049130,ENSG00000057657,ENSG00000058668,ENSG00000066279,ENSG00000075213,ENSG00000091879,ENSG00000100345,ENSG00000102265,ENSG00000105989,ENSG00000108405,ENSG00000113494,ENSG00000115457,ENSG00000115461,ENSG00000117394,ENSG00000117650,ENSG00000123610,ENSG00000123975,ENSG00000130005,ENSG00000130988,ENSG00000131747,ENSG00000132170,ENSG00000135046…
reproduction	51	GO:0000003	ENSG00000005884,ENSG00000023445,ENSG00000042980,ENSG00000049130,ENSG00000057657,ENSG00000058668,ENSG00000066279,ENSG00000075213,ENSG00000091879,ENSG00000100345,ENSG00000102265,ENSG00000105989,ENSG00000108405,ENSG00000113494,ENSG00000115457,ENSG00000115461,ENSG00000117394,ENSG00000117650,ENSG00000123610,ENSG00000123975,ENSG00000130005,ENSG00000130988,ENSG00000131747,ENSG00000132170,ENSG00000135046…
multi-organism process	86	GO:0051704	ENSG00000005884,ENSG00000006125,ENSG00000010438,ENSG00000023445,ENSG00000042980,ENSG00000057657,ENSG00000058668,ENSG00000066279,ENSG00000074800,ENSG00000082781,ENSG00000089127,ENSG00000090382,ENSG00000091879,ENSG00000100097,ENSG00000100219,ENSG00000100342,ENSG00000102265,ENSG00000105707,ENSG00000105976,ENSG00000107796,ENSG00000108405,ENSG00000111335,ENSG00000111640,ENSG00000113494,ENSG00000115009…
detoxification	8	GO:0098754	ENSG00000130988,ENSG00000132965,ENSG00000136810,ENSG00000163631,ENSG00000164294,ENSG00000181019,ENSG00000198417,ENSG00000205358
biological phase	2	GO:0044848	ENSG00000062038,ENSG00000101311
metabolic process	309	GO:0008152	ENSG00000004799,ENSG00000005187,ENSG00000005884,ENSG00000006125,ENSG00000006468,ENSG00000010438,ENSG00000011422,ENSG00000015413,ENSG00000023445,ENSG00000029153,ENSG00000035862,ENSG00000036672,ENSG00000038427,ENSG00000042980,ENSG00000048540,ENSG00000049130,ENSG00000049323,ENSG00000050165,ENSG00000057657,ENSG00000058668,ENSG00000059728,ENSG00000060718,ENSG00000062038,ENSG00000064666,ENSG00000064763…
rhythmic process	11	GO:0048511	ENSG00000029153,ENSG00000036672,ENSG00000106546,ENSG00000117707,ENSG00000131747,ENSG00000132170,ENSG00000132437,ENSG00000134107,ENSG00000135046,ENSG00000148053,ENSG00000148935
behavior	19	GO:0007610	ENSG00000005884,ENSG00000006468,ENSG00000036672,ENSG00000055732,ENSG00000102359,ENSG00000107984,ENSG00000118473,ENSG00000124406,ENSG00000126010,ENSG00000141458,ENSG00000146555,ENSG00000148053,ENSG00000150093,ENSG00000155380,ENSG00000159388,ENSG00000160213,ENSG00000171766,ENSG00000182621,ENSG00000183044
pigmentation	3	GO:0043473	ENSG00000049130,ENSG00000062038,ENSG00000138795
cell aggregation	1	GO:0098743	ENSG00000060718
cell killing	5	GO:0001906	ENSG00000079385,ENSG00000090382,ENSG00000100342,ENSG00000111640,ENSG00000213918

## Sheet: Table S8
Table S8. GO molecular functions enriched in the network.
Molecular function	No. of genes in the dataset	GO ID	Genes mapped
binding	423	GO:0005488	ENSG00000004799,ENSG00000005020,ENSG00000005187,ENSG00000005884,ENSG00000006125,ENSG00000006468,ENSG00000010438,ENSG00000011422,ENSG00000011426,ENSG00000015413,ENSG00000023445,ENSG00000029153,ENSG00000034510,ENSG00000035403,ENSG00000035862,ENSG00000036672,ENSG00000038427,ENSG00000042493,ENSG00000042980,ENSG00000048540,ENSG00000049130,ENSG00000049323,ENSG00000050165,ENSG00000053747,ENSG00000055732…
structural molecule activity	40	GO:0005198	ENSG00000035403,ENSG00000038427,ENSG00000049323,ENSG00000053747,ENSG00000058085,ENSG00000060718,ENSG00000072110,ENSG00000095203,ENSG00000102359,ENSG00000105664,ENSG00000108821,ENSG00000111799,ENSG00000112769,ENSG00000115414,ENSG00000120708,ENSG00000123500,ENSG00000128422,ENSG00000132031,ENSG00000133110,ENSG00000135046,ENSG00000139329,ENSG00000140545,ENSG00000143369,ENSG00000144063,ENSG00000144810…
molecular function regulator	63	GO:0098772	ENSG00000015413,ENSG00000023445,ENSG00000035862,ENSG00000049130,ENSG00000050165,ENSG00000058668,ENSG00000075213,ENSG00000075223,ENSG00000075391,ENSG00000084234,ENSG00000089327,ENSG00000102265,ENSG00000105989,ENSG00000106804,ENSG00000107984,ENSG00000111640,ENSG00000113494,ENSG00000114204,ENSG00000114346,ENSG00000115009,ENSG00000115414,ENSG00000116701,ENSG00000117586,ENSG00000121957,ENSG00000123975…
hijacked molecular function	6	GO:0104005	ENSG00000082781,ENSG00000125266,ENSG00000141458,ENSG00000150093,ENSG00000164171,ENSG00000166825
catalytic activity	163	GO:0003824	ENSG00000004799,ENSG00000005187,ENSG00000010438,ENSG00000015413,ENSG00000023445,ENSG00000036672,ENSG00000042980,ENSG00000049323,ENSG00000057657,ENSG00000058668,ENSG00000064763,ENSG00000071054,ENSG00000072657,ENSG00000074416,ENSG00000074800,ENSG00000076003,ENSG00000076555,ENSG00000077152,ENSG00000077264,ENSG00000078098,ENSG00000079277,ENSG00000086991,ENSG00000088926,ENSG00000089127,ENSG00000089472…
transporter activity	41	GO:0005215	ENSG00000055732,ENSG00000058668,ENSG00000070882,ENSG00000079385,ENSG00000080493,ENSG00000085491,ENSG00000100342,ENSG00000103375,ENSG00000103534,ENSG00000105707,ENSG00000108405,ENSG00000112394,ENSG00000117394,ENSG00000124406,ENSG00000131389,ENSG00000131620,ENSG00000133065,ENSG00000135750,ENSG00000138821,ENSG00000139540,ENSG00000141458,ENSG00000144645,ENSG00000146039,ENSG00000149150,ENSG00000149577…
antioxidant activity	5	GO:0016209	ENSG00000132965,ENSG00000136810,ENSG00000163631,ENSG00000164294,ENSG00000181019
cargo receptor activity	3	GO:0038024	ENSG00000006125,ENSG00000108679,ENSG00000137648
molecular transducer activity	37	GO:0060089	ENSG00000011422,ENSG00000049323,ENSG00000082781,ENSG00000105976,ENSG00000106018,ENSG00000108405,ENSG00000113494,ENSG00000113594,ENSG00000116833,ENSG00000118257,ENSG00000122025,ENSG00000126010,ENSG00000128422,ENSG00000132170,ENSG00000133019,ENSG00000136040,ENSG00000137809,ENSG00000138795,ENSG00000138798,ENSG00000141458,ENSG00000142677,ENSG00000148053,ENSG00000150093,ENSG00000151617,ENSG00000155093…
transcription regulator activity	34	GO:0140110	ENSG00000006468,ENSG00000029153,ENSG00000057657,ENSG00000059728,ENSG00000072110,ENSG00000074657,ENSG00000074800,ENSG00000100219,ENSG00000102804,ENSG00000106546,ENSG00000112312,ENSG00000115415,ENSG00000115641,ENSG00000116132,ENSG00000116833,ENSG00000117707,ENSG00000119866,ENSG00000120093,ENSG00000124201,ENSG00000124232,ENSG00000124813,ENSG00000132170,ENSG00000134107,ENSG00000136574,ENSG00000137203…

## Sheet: Table S9
Table S9. Pathways enriched in the modules
Module	Pathway	Proteins From Module	P value	FDR	Genes mapped
0	Extracellular matrix organization(R)	14	1.1102e-16	4.885e-15	ITGB1,ITGB4,ITGA3,LUM,ITGA2,COL11A1,LAMA4,ITGA11,COL5A2,SERPINH1,COL10A1,COL6A3,ADAM9,COL8A1
	Beta1 integrin cell surface interactions(N)	10	1.1102e-16	4.885e-15	ITGB1,ITGA3,ITGA2,COL11A1,LAMA4,THBS2,PLAU,ITGA11,COL5A2,COL6A3
	ECM-receptor interaction(K)	9	2.5535e-15	7.4052e-14	ITGB1,ITGB4,ITGA3,ITGA2,LAMA4,THBS2,CHAD,ITGA11,COL6A3
	Integrin signalling pathway(P)	10	1.1213e-14	2.4669e-13	ITGB1,ITGB4,ITGA3,ITGA2,COL11A1,ITGA11,COL5A2,COL10A1,COL6A3,COL8A1
	Focal adhesion(K)	9	6.8394e-12	1.1627e-10	ITGB1,ITGB4,ITGA3,ITGA2,LAMA4,THBS2,CHAD,ITGA11,COL6A3
	Human papillomavirus infection(K)	9	7.4593e-10	1.0443e-08	ITGB1,ITGB4,ITGA3,ITGA2,LAMA4,THBS2,CHAD,ITGA11,COL6A3
	PI3K-Akt signaling pathway(K)	9	1.0893e-09	1.3071e-08	ITGB1,ITGB4,ITGA3,ITGA2,LAMA4,THBS2,CHAD,ITGA11,COL6A3
	Arrhythmogenic right ventricular cardiomyopathy (ARVC)(K)	5	8.3823e-08	9.2205e-07	ITGB1,ITGB4,ITGA3,ITGA2,ITGA11
	Hypertrophic cardiomyopathy (HCM)(K)	5	1.6885e-07	1.5196e-06	ITGB1,ITGB4,ITGA3,ITGA2,ITGA11
	Dilated cardiomyopathy (DCM)(K)	5	2.5141e-07	2.0113e-06	ITGB1,ITGB4,ITGA3,ITGA2,ITGA11
	Protein digestion and absorption(K)	4	1.1246e-05	8.9484e-05	COL11A1,COL5A2,COL10A1,COL6A3
	Small cell lung cancer(K)	4	1.2783e-05	8.9484e-05	ITGB1,ITGA3,ITGA2,LAMA4
	Regulation of actin cytoskeleton(K)	5	1.6577e-05	9.9463e-05	ITGB1,ITGB4,ITGA3,ITGA2,ITGA11
	Alpha4 beta1 integrin signaling events(N)	3	1.9646e-05	0.00011788	ITGB1,THBS2,ADAM28
	Urokinase-type plasminogen activator (uPA) and uPAR-mediated signaling(N)	3	4.0141e-05	0.0002007	ITGB1,ITGA3,PLAU
	Signaling by MET(R)	3	7.5427e-05	0.00037713	ITGB1,ITGA3,ITGA2
	Platelet Adhesion to exposed collagen(R)	2	0.00019989	0.00099944	ITGB1,ITGA2
	Proteoglycans in cancer(K)	4	0.0002505	0.001002	ITGB1,LUM,ITGA2,PLAU
	VEGFR3 signaling in lymphatic endothelium(N)	2	0.00073092	0.0029237	ITGB1,ITGA2
	Reelin signaling pathway(N)	2	0.00091428	0.0036571	ITGB1,ITGA3
	Syndecan-2-mediated signaling events(N)	2	0.0011897	0.004749	ITGB1,ITGA2
	a6b1 and a6b4 Integrin signaling(N)	2	0.0014192	0.004749	ITGB1,ITGB4
	Validated transcriptional targets of AP1 family members Fra1 and Fra2(N)	2	0.001583	0.004749	ITGB4,PLAU
	Phagosome(K)	3	0.0017053	0.005116	ITGB1,ITGA2,THBS2
	Beta3 integrin cell surface interactions(N)	2	0.002126	0.006378	LAMA4,PLAU
	Validated transcriptional targets of TAp63 isoforms(N)	2	0.0028556	0.0085669	ITGB4,ITGA3
	Signaling by PDGF(R)	2	0.0029682	0.0089046	THBS2,COL6A3
	Validated targets of C-MYC transcriptional repression(N)	2	0.0039427	0.0118	ITGB1,ITGB4
	Cell junction organization(R)	2	0.0047584	0.0143	ITGB1,ITGB4
	L1CAM interactions(R)	2	0.0074529	0.0149	ITGB1,ITGA2
	Pathways in cancer(K)	4	0.0084844	0.017	ITGB1,ITGA3,ITGA2,LAMA4
	Blood coagulation(P)	1	0.0095112	0.019	PLAU
	Hematopoietic cell lineage(K)	2	0.0103	0.0206	ITGA3,ITGA2
	a4b7 Integrin signaling(N)	1	0.0127	0.0253	ITGB1
	Toxoplasmosis(K)	2	0.0137	0.0275	ITGB1,LAMA4
	Dissolution of Fibrin Clot(R)	1	0.0158	0.0316	PLAU
	Platelet activation(K)	2	0.0161	0.0323	ITGB1,ITGA2
	Alpha6 beta4 integrin-ligand interactions(N)	1	0.0174	0.0347	ITGB4
	b cell survival pathway(B)	1	0.0205	0.0406	ITGB1
	ucalpain and friends in cell spread(B)	1	0.0236	0.0406	ITGB1
	pten dependent cell cycle arrest and apoptosis(B)	1	0.0267	0.0406	ITGB1
	Beta5 beta6 beta7 and beta8 integrin cell surface interactions(N)	1	0.0267	0.0406	PLAU
	Signaling events mediated by PRL(N)	1	0.036	0.0406	ITGB1
	Alpha9 beta1 integrin signaling events(N)	1	0.0391	0.0406	ITGB1
	mcalpain and friends in cell motility(B)	1	0.0406	0.0406	ITGB1
	Cell surface interactions at the vascular wall(R)	2	0.0437	0.0437	ITGB1,ITGA3
	Beta2 integrin cell surface interactions(N)	1	0.0452	0.0452	PLAU
	Osteopontin-mediated events(N)	1	0.0452	0.0452	PLAU
	erk and pi-3 kinase are necessary for collagen binding in corneal epithelia(B)	1	0.0467	0.0467	ITGB1
	amb2 Integrin signaling(N)	1	0.0482	0.0482	PLAU
	Syndecan-4-mediated signaling events(N)	1	0.0497	0.0497	ITGB1
1	Interferon alpha/beta signaling(R)	6	4.2449e-11	4.7118e-09	IFITM1,RSAD2,OAS1,OAS2,STAT1,GBP2
	Interferon gamma signaling(R)	4	9.6874e-07	5.3281e-05	OAS1,OAS2,STAT1,GBP2
	NOD-like receptor signaling pathway(K)	4	2.195e-05	0.00063504	OAS1,OAS2,STAT1,GBP2
	Influenza A(K)	4	2.352e-05	0.00063504	RSAD2,OAS1,OAS2,STAT1
	Herpes simplex infection(K)	4	3.1964e-05	0.00066203	OAS1,OAS2,STAT1,TAP1
	OAS antiviral response(R)	2	4.1616e-05	0.00066203	OAS1,OAS2
	Epstein-Barr virus infection(K)	4	4.4136e-05	0.00066203	OAS1,OAS2,STAT1,TAP1
	Growth hormone receptor signaling(R)	2	0.00029333	0.0035607	STAT1,PRLR
	Hepatitis C(K)	3	0.00031659	0.0035607	OAS1,OAS2,STAT1
	Measles(K)	3	0.0003237	0.0035607	OAS1,OAS2,STAT1
	JAK-STAT signaling pathway(K)	3	0.0005877	0.005877	STAT1,AOX1,PRLR
	Prolactin signaling pathway(K)	2	0.0024286	0.0217	STAT1,PRLR
	Leishmaniasis(K)	2	0.0027077	0.0217	FCGR3A,STAT1
	EGF receptor signaling pathway(P)	2	0.0033091	0.0232	STAT1,RASAL2
	ahr signal transduction pathway(B)	1	0.004238	0.0254	AHR
	ifn gamma signaling pathway(B)	1	0.004238	0.0254	STAT1
	Th17 cell differentiation(K)	2	0.005552	0.0333	STAT1,AHR
	Vitamin B6 metabolism(K)	1	0.0063509	0.0381	AOX1
	Osteoclast differentiation(K)	2	0.0078475	0.0392	FCGR3A,STAT1
	ifn alpha signaling pathway(B)	1	0.0084596	0.0423	STAT1
	il22 soluble receptor signaling pathway(B)	1	0.0106	0.0488	STAT1
	Phagosome(K)	2	0.0109	0.0488	FCGR3A,TAP1
	Tuberculosis(K)	2	0.0149	0.0488	FCGR3A,STAT1
	Interferon-gamma signaling pathway(P)	1	0.0158	0.0488	STAT1
	Prolactin receptor signaling(R)	1	0.0158	0.0488	PRLR
	Immunoregulatory interactions between a Lymphoid and a non-Lymphoid cell(R)	2	0.0178	0.0488	IFITM1,FCGR3A
	egf signaling pathway(B)	1	0.0221	0.0488	STAT1
	Interleukin-20 family signaling(R)	1	0.0221	0.0488	STAT1
	inhibition of cellular proliferation by gleevec(B)	1	0.0231	0.0488	STAT1
	Interleukin-6 family signaling(R)	1	0.0241	0.0488	STAT1
	p53 pathway feedback loops 2(P)	1	0.0252	0.0488	STAT1
	tpo signaling pathway(B)	1	0.0262	0.0488	STAT1
	ras-independent pathway in nk cell-mediated cytotoxicity(B)	1	0.0262	0.0488	FCGR3A
	IL27-mediated signaling events(N)	1	0.0273	0.0488	STAT1
	bioactive peptide induced signaling pathway(B)	1	0.0273	0.0488	STAT1
	pdgf signaling pathway(B)	1	0.0273	0.0488	STAT1
	ErbB4 signaling events(N)	1	0.0293	0.0488	PRLR
	EGF receptor (ErbB1) signaling pathway(N)	1	0.0304	0.0488	STAT1
	Nicotinate and nicotinamide metabolism(K)	1	0.0314	0.0488	AOX1
	p38 mapk signaling pathway(B)	1	0.0324	0.0488	STAT1
	EPO signaling pathway(N)	1	0.0345	0.0488	STAT1
	Signaling events mediated by TCPTP(N)	1	0.0365	0.0488	STAT1
	Tyrosine metabolism(K)	1	0.0376	0.0488	AOX1
	IL23-mediated signaling events(N)	1	0.0386	0.0488	STAT1
	Primary immunodeficiency(K)	1	0.0386	0.0488	TAP1
	GMCSF-mediated signaling events(N)	1	0.0386	0.0488	STAT1
	Oxidative stress response(P)	1	0.0416	0.0488	STAT1
	IFN-gamma pathway(N)	1	0.0416	0.0488	STAT1
	Interleukin-2 family signaling(R)	1	0.0416	0.0488	STAT1
	Tryptophan metabolism(K)	1	0.0416	0.0488	AOX1
	Signaling by SCF-KIT(R)	1	0.0427	0.0488	STAT1
	ABC transporters(K)	1	0.0457	0.0488	TAP1
	Signaling by NOTCH3(R)	1	0.0457	0.0488	STAT1
	TNF receptor signaling pathway(N)	1	0.0478	0.0488	STAT1
	FGF signaling pathway(N)	1	0.0488	0.0488	STAT1
	IL6-mediated signaling events(N)	1	0.0488	0.0488	STAT1
	Valine, leucine and isoleucine degradation(K)	1	0.0498	0.0498	AOX1
2	Clathrin-mediated endocytosis(R)	4	1.7458e-06	0.00016062	CTTN,SGIP1,EGF,AP2B1
	ErbB receptor signaling network(N)	2	6.2999e-05	0.0028979	NRG4,EGF
	sprouty regulation of tyrosine kinase signals(B)	2	0.00010091	0.0030273	EGF,SPRY4
	JAK-STAT signaling pathway(K)	3	0.00023175	0.0048114	IL22RA1,EGF,LIFR
	role of egf receptor transactivation by gpcrs in cardiac hypertrophy(B)	2	0.0002673	0.0048114	EGF,ADAM12
	Signaling by ERBB2(R)	2	0.00051176	0.0067142	NRG4,EGF
	Signaling by ERBB4(R)	2	0.00053561	0.0067142	NRG4,EGF
	Signaling by EGFR(R)	2	0.00061039	0.0067142	EGF,ADAM12
	Signaling by PTK6(R)	2	0.00071752	0.0071752	NRG4,EGF
	ErbB signaling pathway(K)	2	0.0019653	0.0177	NRG4,EGF
	cbl mediated ligand-induced downregulation of egf receptors pathway(B)	1	0.0055595	0.0445	EGF
	EGFR-dependent Endothelin signaling events(N)	1	0.0071428	0.05	EGF
3	Regulation of p38-alpha and p38-beta(N)	3	1.1432e-06	0.00018291	RALB,RAC1,PAK3
	Axon guidance(K)	4	3.8255e-06	0.00030604	ABLIM3,SEMA3A,RAC1,PAK3
	Semaphorin interactions(R)	3	9.4934e-06	0.00037974	SEMA3A,RAC1,PAK3
	Ras Pathway(P)	3	9.4934e-06	0.00037974	RALB,RAC1,PAK3
	Signaling by Rho GTPases(R)	4	5.6281e-05	0.001801	ARHGAP1,RAC1,PAK3,ECT2
	Regulation of RAC1 activity(N)	2	0.00031219	0.0076048	ARHGAP1,RAC1
	Class I PI3K signaling events(N)	2	0.00034567	0.0076048	DAPP1,RAC1
	agrin in postsynaptic differentiation(B)	2	0.00043672	0.0076171	RAC1,PAK3
	Ras signaling pathway(K)	3	0.00044807	0.0076171	RALB,RAC1,PAK3
	Netrin-1 signaling(R)	2	0.00051707	0.0082732	ABLIM3,RAC1
	Costimulation by the CD28 family(R)	2	0.00085052	0.0118	RAC1,PAK3
	BCR signaling pathway(N)	2	0.00090474	0.0118	DAPP1,RAC1
	Renal cell carcinoma(K)	2	0.0010181	0.0118	RAC1,PAK3
	B cell receptor signaling pathway(K)	2	0.0010772	0.0118	DAPP1,RAC1
	Pancreatic cancer(K)	2	0.0012003	0.0118	RALB,RAC1
	CXCR4-mediated signaling events(N)	2	0.0013632	0.0118	RALB,RAC1
	T cell activation(P)	2	0.001397	0.0118	RAC1,PAK3
	EPH-Ephrin signaling(R)	2	0.001572	0.0118	RAC1,PAK3
	Colorectal cancer(K)	2	0.001572	0.0118	RALB,RAC1
	p75 NTR receptor-mediated signalling(R)	2	0.0016448	0.0118	RAC1,ECT2
	MAPK6/MAPK4 signaling(R)	2	0.0016818	0.0118	RAC1,PAK3
	Signaling by VEGF(R)	2	0.0018728	0.0131	RAC1,PAK3
	how does salmonella hijack a cell(B)	1	0.0077584	0.0314	RAC1
	Focal adhesion(K)	2	0.0080863	0.0314	RAC1,PAK3
	Rap1 signaling pathway(K)	2	0.0086437	0.0314	RALB,RAC1
	Human immunodeficiency virus 1 infection(K)	2	0.0091351	0.0314	RAC1,PAK3
	Regulation of actin cytoskeleton(K)	2	0.0092182	0.0314	RAC1,PAK3
	ucalpain and friends in cell spread(B)	1	0.0106	0.0314	RAC1
	Arf6 downstream pathway(N)	1	0.0106	0.0314	RAC1
	y branching of actin filaments(B)	1	0.0113	0.0314	RAC1
	role of mal in rho-mediated activation of srf(B)	1	0.0113	0.0314	RAC1
	role of pi3k subunit p85 in regulation of actin organization and cell migration(B)	1	0.0113	0.0314	RAC1
	phosphoinositides and their downstream targets(B)	1	0.012	0.0314	RAC1
	VEGF signaling pathway(P)	1	0.0127	0.0314	ARHGAP1
	EPHA2 forward signaling(N)	1	0.0127	0.0314	RAC1
	S1P1 pathway(N)	1	0.0127	0.0314	RAC1
	map kinase inactivation of smrt corepressor(B)	1	0.0127	0.0314	RAC1
	tumor suppressor arf inhibits ribosomal biogenesis(B)	1	0.0134	0.0314	RAC1
	Arf1 pathway(N)	1	0.0141	0.0314	RAC1
	E-cadherin signaling in keratinocytes(N)	1	0.0148	0.0314	RAC1
	influence of ras and rho proteins on g1 to s transition(B)	1	0.0155	0.0314	RAC1
	ras signaling pathway(B)	1	0.0155	0.0314	RAC1
	links between pyk2 and map kinases(B)	1	0.0162	0.0314	RAC1
	Signaling events mediated by PRL(N)	1	0.0162	0.0314	RAC1
	Ephrin B reverse signaling(N)	1	0.0169	0.0314	RAC1
	fmlp induced chemokine gene expression in hmc-1 cells(B)	1	0.0169	0.0314	RAC1
	S1P3 pathway(N)	1	0.0176	0.0314	RAC1
	Alpha9 beta1 integrin signaling events(N)	1	0.0176	0.0314	RAC1
	Nephrin/Neph1 signaling in the kidney podocyte(N)	1	0.0176	0.0314	RAC1
	Signaling by NTRK2 (TRKB)(R)	1	0.0176	0.0314	RAC1
	Nongenotropic Androgen signaling(N)	1	0.0176	0.0314	RAC1
	ras-independent pathway in nk cell-mediated cytotoxicity(B)	1	0.0176	0.0314	RAC1
	S1P2 pathway(N)	1	0.0183	0.0314	RAC1
	bcr signaling pathway(B)	1	0.0183	0.0314	RAC1
	mcalpain and friends in cell motility(B)	1	0.0183	0.0314	RAC1
	p38 MAPK signaling pathway(N)	1	0.0189	0.0314	RAC1
	Lissencephaly gene (LIS1) in neuronal migration and development(N)	1	0.0196	0.0314	RAC1
	Osteopontin-mediated events(N)	1	0.0203	0.0314	RAC1
	Nectin adhesion pathway(N)	1	0.021	0.0314	RAC1
	GPVI-mediated activation cascade(R)	1	0.021	0.0314	RAC1
	Regulation of CDC42 activity(N)	1	0.021	0.0314	ARHGAP1
	phospholipids as signalling intermediaries(B)	1	0.0217	0.0314	RAC1
	p38 mapk signaling pathway(B)	1	0.0217	0.0314	RAC1
	Syndecan-4-mediated signaling events(N)	1	0.0224	0.0314	RAC1
	Netrin-mediated signaling events(N)	1	0.0224	0.0314	RAC1
	Noncanonical Wnt signaling pathway(N)	1	0.0224	0.0314	RAC1
	N-cadherin signaling events(N)	1	0.0231	0.0314	RAC1
	angiotensin ii mediated activation of jnk pathway via pyk2 dependent signaling(B)	1	0.0231	0.0314	RAC1
	Alpha4 beta1 integrin signaling events(N)	1	0.0231	0.0314	RAC1
	a6b1 and a6b4 Integrin signaling(N)	1	0.0245	0.0314	RAC1
	IL2 signaling events mediated by PI3K(N)	1	0.0245	0.0314	RAC1
	E-cadherin signaling in the nascent adherens junction(N)	1	0.0252	0.0314	RAC1
	ErbB2/ErbB3 signaling events(N)	1	0.0259	0.0314	RAC1
	rac1 cell motility signaling pathway(B)	1	0.0259	0.0314	RAC1
	EPHB forward signaling(N)	1	0.0266	0.0314	RAC1
	Signaling events regulated by Ret tyrosine kinase(N)	1	0.0273	0.0314	RAC1
	Signaling by SCF-KIT(R)	1	0.0287	0.0314	RAC1
	Urokinase-type plasminogen activator (uPA) and uPAR-mediated signaling(N)	1	0.0293	0.0314	RAC1
	DAP12 interactions(R)	1	0.0307	0.0314	RAC1
	PLK1 signaling events(N)	1	0.0307	0.0314	ECT2
	Integrin-linked kinase signaling(N)	1	0.0314	0.0314	RAC1
	Regulation of RhoA activity(N)	1	0.0321	0.0321	ECT2
	IL6-mediated signaling events(N)	1	0.0328	0.0328	RAC1
	Integrins in angiogenesis(N)	1	0.0328	0.0328	RAC1
	t cell receptor signaling pathway(B)	1	0.0335	0.0335	RAC1
	Posttranslational regulation of adherens junction stability and dissassembly(N)	1	0.0335	0.0335	RAC1
	FoxO family signaling(N)	1	0.0342	0.0342	RALB
	Angiopoietin receptor Tie2-mediated signaling(N)	1	0.0348	0.0348	RAC1
	Amyotrophic lateral sclerosis (ALS)(K)	1	0.0355	0.0355	RAC1
	Translocation of SLC2A4 (GLUT4) to the plasma membrane(R)	1	0.0355	0.0355	RAC1
	Signaling by PTK6(R)	1	0.0355	0.0355	RAC1
	Signaling by MET(R)	1	0.0362	0.0362	RAC1
	mapkinase signaling pathway(B)	1	0.0369	0.0369	RAC1
	RAC1 signaling pathway(N)	1	0.0376	0.0376	RAC1
	Thromboxane A2 receptor signaling(N)	1	0.0376	0.0376	RAC1
	G alpha (12/13) signalling events(R)	1	0.039	0.039	ECT2
	Viral myocarditis(K)	1	0.041	0.041	RAC1
	B cell activation(P)	1	0.041	0.041	RAC1
	VEGF signaling pathway(K)	1	0.041	0.041	RAC1
	Neurotrophic factor-mediated Trk receptor signaling(N)	1	0.0417	0.0417	RAC1
	Signaling events mediated by focal adhesion kinase(N)	1	0.0417	0.0417	RAC1
	Endothelins(N)	1	0.043	0.043	RAC1
	LPA receptor mediated events(N)	1	0.0437	0.0437	RAC1
	Shigellosis(K)	1	0.0451	0.0451	RAC1
	Angiogenesis(P)	1	0.0458	0.0458	ARHGAP1
	Fc epsilon RI signaling pathway(K)	1	0.0471	0.0471	RAC1
	Epithelial cell signaling in Helicobacter pylori infection(K)	1	0.0471	0.0471	RAC1
	p75(NTR)-mediated signaling(N)	1	0.0478	0.0478	RAC1
	CDC42 signaling events(N)	1	0.0485	0.0485	RAC1
	Signaling by NTRK1 (TRKA)(R)	1	0.0492	0.0492	RALB
	Adherens junction(K)	1	0.0498	0.0498	RAC1
4	Dissolution of Fibrin Clot(R)	3	6.914e-09	1.5211e-07	ANXA2,PLAT,S100A10
	Smooth Muscle Contraction(R)	2	0.00011225	0.0012347	ANXA1,ANXA2
	platelet amyloid precursor protein pathway(B)	1	0.0026511	0.0186	PLAT
	Plasminogen activating cascade(P)	1	0.0039746	0.0199	PLAT
	fibrinolysis pathway(B)	1	0.005737	0.0229	PLAT
	Beta2 integrin cell surface interactions(N)	1	0.0128	0.0345	PLAT
	amb2 Integrin signaling(N)	1	0.0136	0.0345	PLAT
	TNF receptor signaling pathway(N)	1	0.0202	0.0345	TNIK
	keratinocyte differentiation(B)	1	0.0206	0.0345	PLAT
	Signaling by PDGF(R)	1	0.0224	0.0345	PLAT
	Interleukin-12 family signaling(R)	1	0.0241	0.0345	ANXA2
	Complement and coagulation cascades(K)	1	0.0345	0.0345	PLAT
	Regulation of nuclear beta catenin signaling and target gene transcription(N)	1	0.0349	0.0349	TNIK
	Prostate cancer(K)	1	0.0422	0.0422	PLAT
	Interleukin-4 and Interleukin-13 signaling(R)	1	0.0481	0.0481	ANXA1
R: Reactome, N: NCI-PID, K: KEGG, P: Panther, B: BioCarta.

## Sheet: Table S10
Table S10. GO cellular components enriched in the modules
Module	GO CC	Ratio Of Gene In GO CC	Number Of Gene In GO CC	Gene From module	P value	FDR	Genes mapped
0	collagen-containing extracellular matrix	0.0213	281	9	6.7368e-11	4.8505e-09	LUM,COL11A1,LAMA4,THBS2,COL5A2,SERPINH1,COL10A1,COL6A3,COL8A1
	integrin complex	0.002	27	5	4.0317e-10	1.4514e-08	ITGB1,ITGB4,ITGA3,ITGA2,ITGA11
	extracellular matrix	0.0141	187	7	4.9126e-09	1.179e-07	LUM,COL11A1,CHAD,COL5A2,COL10A1,COL6A3,COL8A1
	focal adhesion	0.029	383	8	2.8134e-08	5.064e-07	ITGB1,ITGB4,ITGA3,ITGA2,FERMT1,PLAU,ITGA11,ADAM9
	endoplasmic reticulum lumen	0.0208	275	6	1.7393e-06	2.435e-05	COL11A1,COL5A2,SERPINH1,COL10A1,COL6A3,COL8A1
	extracellular space	0.0933	1233	10	2.0755e-06	2.4906e-05	LUM,COL11A1,PLAU,CHAD,COL5A2,SERPINH1,COL10A1,COL6A3,ADAM9,COL8A1
	integrin alpha11-beta1 complex	0.0002	2	2	3.9059e-06	3.5153e-05	ITGB1,ITGA11
	integrin alpha3-beta1 complex	0.0002	2	2	3.9059e-06	3.5153e-05	ITGB1,ITGA3
	extracellular region	0.106	1401	10	6.6468e-06	5.3174e-05	LUM,COL11A1,LAMA4,THBS2,ADAM28,PLAU,COL5A2,COL10A1,COL6A3,COL8A1
	integrin alpha2-beta1 complex	0.0002	3	2	8.7807e-06	6.1465e-05	ITGB1,ITGA2
	invadopodium membrane	0.0005	6	2	3.5032e-05	0.00021019	ITGB1,ITGA3
	cell surface	0.0408	540	6	7.9402e-05	0.00047641	ITGB1,ITGB4,ITGA3,ITGA2,PLAU,ADAM9
	collagen type VIII trimer	0.0001	1	1	0.001436	0.0071801	COL8A1
	integrin alpha7-beta1 complex	0.0001	1	1	0.001436	0.0071801	ITGB1
	extracellular exosome	0.1334	1764	8	0.0019175	0.0076701	ITGB1,ITGB4,ITGA3,LUM,LAMA4,PLAU,COL6A3,ADAM9
	receptor complex	0.0139	184	3	0.0022099	0.0086103	ITGB1,ITGB4,ITGA3
	collagen trimer	0.0039	52	2	0.0025297	0.0086103	COL5A2,COL10A1
	fibrillar collagen trimer	0.0002	2	1	0.0028701	0.0086103	LUM
	integrin alpha10-beta1 complex	0.0002	2	1	0.0028701	0.0086103	ITGB1
	collagen type XI trimer	0.0002	2	1	0.0028701	0.0086103	COL11A1
	integrin alpha1-beta1 complex	0.0002	2	1	0.0028701	0.0086103	ITGB1
	collagen type VI trimer	0.0002	3	1	0.0043022	0.0095355	COL6A3
	collagen type V trimer	0.0002	3	1	0.0043022	0.0095355	COL5A2
	integrin alpha8-beta1 complex	0.0002	3	1	0.0043022	0.0095355	ITGB1
	basement membrane	0.0054	72	2	0.0047678	0.0095355	LAMA4,THBS2
	growth cone filopodium	0.0003	4	1	0.0057324	0.0115	ITGA3
	intrinsic component of external side of plasma membrane	0.0003	4	1	0.0057324	0.0115	ADAM9
	ruffle membrane	0.0064	84	2	0.0064233	0.0128	ITGB1,FERMT1
	sarcolemma	0.0066	87	2	0.0068727	0.0137	ITGB1,COL6A3
	integral component of synaptic membrane	0.0004	5	1	0.0071606	0.0143	ITGB1
	myelin sheath abaxonal region	0.0005	6	1	0.0085869	0.0172	ITGB1
	hemidesmosome	0.0006	8	1	0.0114	0.0218	ITGB4
	glial cell projection	0.0006	8	1	0.0114	0.0218	ITGB1
	external side of plasma membrane	0.0253	334	3	0.0115	0.0218	ITGB1,ITGA3,ITGA2
	basal part of cell	0.0009	12	1	0.0171	0.0218	ITGA2
	platelet alpha granule	0.001	13	1	0.0185	0.0218	THBS2
	basolateral plasma membrane	0.0121	160	2	0.0218	0.0218	ITGA3,ADAM9
	filopodium membrane	0.0012	16	1	0.0227	0.0227	ITGA3
	synaptic membrane	0.0015	20	1	0.0284	0.0284	ITGA3
	excitatory synapse	0.002	26	1	0.0367	0.0367	ITGA3
	membrane raft	0.0161	213	2	0.037	0.037	ITGB1,SERPINH1
	cell periphery	0.0024	32	1	0.045	0.045	ITGA3
1	cytosolic aryl hydrocarbon receptor complex	0.0001	1	1	0.0009072	0.0345	AHR
2	AP-2 adaptor complex	0.0011	14	2	4.0162e-05	0.0015663	SGIP1,AP2B1
	plasma membrane	0.2792	3691	8	0.00024955	0.0047414	IL22RA1,CTTN,SGIP1,NRG4,EGF,ADAM12,LIFR,AP2B1
	clathrin-coated pit	0.0039	51	2	0.00052605	0.0068387	CTTN,SGIP1
3	lamellipodium	0.0121	160	3	0.00014094	0.006765	ABLIM3,RAC1,CORO1C
	glutamatergic synapse	0.0245	324	3	0.0011062	0.0226	ABLIM3,RAC1,PAK3
	ruffle membrane	0.0064	84	2	0.0014105	0.0226	RAC1,CORO1C
	centralspindlin complex	0.0002	3	1	0.0020402	0.0245	ECT2
	midbody	0.0102	135	2	0.0035782	0.0322	RALB,ECT2
	sorting endosome	0.0005	6	1	0.0040767	0.0326	ARHGAP1
	flotillin complex	0.0006	8	1	0.0054323	0.0326	CORO1C
	actin cytoskeleton	0.0142	188	2	0.0068104	0.0409	ABLIM3,CORO1C
4	collagen-containing extracellular matrix	0.0213	281	5	8.7851e-08	5.2711e-06	ANXA1,ANXA2,S100A6,PLAT,S100A10
	extracellular exosome	0.1334	1764	7	7.5233e-07	2.257e-05	ANXA1,ANXA2,S100A6,PLAT,S100A4,TNIK,S100A10
	extracellular region	0.106	1401	6	9.0073e-06	0.00018015	ANXA1,ANXA2,S100A6,PLAT,S100A4,S100A10
	extrinsic component of plasma membrane	0.0019	25	2	7.4605e-05	0.0011191	ANXA2,S100A10
	ruffle	0.0062	82	2	0.00079116	0.0074085	ANXA2,S100A6
	sarcolemma	0.0066	87	2	0.00088946	0.0074085	ANXA1,ANXA2
	cell-cell adherens junction	0.0071	94	2	0.0010365	0.0074085	ANXA1,ANXA2
	PCSK9-AnxA2 complex	0.0002	2	1	0.0010584	0.0074085	ANXA2
	vesicle	0.0091	120	2	0.0016781	0.0095166	ANXA1,ANXA2
	extracellular space	0.0933	1233	4	0.0020993	0.0095166	ANXA1,ANXA2,PLAT,S100A4
	cell surface	0.0408	540	3	0.0021061	0.0095166	ANXA1,ANXA2,PLAT
	macropinosome	0.0004	5	1	0.0026441	0.0095166	ANXA2
	basolateral plasma membrane	0.0121	160	2	0.0029533	0.0095166	ANXA1,ANXA2
	perinuclear region of cytoplasm	0.046	608	3	0.002959	0.0095166	ANXA2,S100A6,S100A4
	extrinsic component of endosome membrane	0.0005	6	1	0.0031722	0.0095166	ANXA1
	myelin sheath adaxonal region	0.0005	6	1	0.0031722	0.0095166	ANXA2
	extrinsic component of external side of plasma membrane	0.0006	8	1	0.0042277	0.0127	ANXA1
	endosome	0.0159	210	2	0.0050236	0.0145	ANXA1,ANXA2
	membrane raft	0.0161	213	2	0.0051642	0.0145	ANXA2,S100A10
	Schmidt-Lanterman incisure	0.0008	10	1	0.0052822	0.0145	ANXA2
	apical plasma membrane	0.0192	254	2	0.0072677	0.0145	ANXA1,TNIK
	postsynaptic density, intracellular component	0.0013	17	1	0.0089655	0.0179	TNIK
	mast cell granule	0.0015	20	1	0.0105	0.0211	ANXA1
	phagocytic cup	0.0015	20	1	0.0105	0.0211	ANXA1
	synaptic membrane	0.0015	20	1	0.0105	0.0211	ANXA1
	glutamatergic synapse	0.0245	324	2	0.0116	0.0232	PLAT,TNIK
	cytoplasm	0.2636	3485	5	0.0163	0.0293	ANXA1,ANXA2,S100A6,PLAT,TNIK
	lateral plasma membrane	0.0037	49	1	0.0257	0.0293	ANXA1
	extrinsic component of cytoplasmic side of plasma membrane	0.0039	51	1	0.0267	0.0293	S100A6
	extrinsic component of membrane	0.0042	56	1	0.0293	0.0293	ANXA1
	cornified envelope	0.0042	56	1	0.0293	0.0293	ANXA1
	motile cilium	0.0047	62	1	0.0324	0.0324	ANXA1
	lipid droplet	0.0048	63	1	0.0329	0.0329	ANXA2
	apical part of cell	0.0048	64	1	0.0334	0.0334	PLAT
	actin filament	0.005	66	1	0.0344	0.0344	ANXA1
	basement membrane	0.0054	72	1	0.0375	0.0375	ANXA2
	mitochondrial membrane	0.0058	77	1	0.0401	0.0401	ANXA1
	azurophil granule lumen	0.0059	78	1	0.0406	0.0406	ANXA2
	secretory granule	0.006	79	1	0.0411	0.0411	PLAT
	presynapse	0.0061	81	1	0.0421	0.0421	TNIK
	Schaffer collateral - CA1 synapse	0.0061	81	1	0.0421	0.0421	PLAT
	nucleus	0.3378	4467	5	0.0479	0.0479	ANXA1,ANXA2,S100A6,S100A4,TNIK
	late endosome membrane	0.007	93	1	0.0482	0.0482	ANXA2
	melanosome	0.0072	95	1	0.0492	0.0492	ANXA2
5	nuclear RNA-directed RNA polymerase complex	0.0002	2	1	0.0010584	0.0159	ZNFX1
	Hrd1p ubiquitin ligase ERAD-L complex	0.0002	3	1	0.0015872	0.0159	SEL1L
	Hrd1p ubiquitin ligase complex	0.0002	3	1	0.0015872	0.0159	SEL1L
	extracellular matrix	0.0141	187	2	0.0040067	0.0317	TIMP2,TIMP1
	Derlin-1 retrotranslocation complex	0.0008	10	1	0.0052822	0.0317	SEL1L
	endoplasmic reticulum quality control compartment	0.0015	20	1	0.0105	0.0464	SEL1L
	M band	0.0017	22	1	0.0116	0.0464	FHL2

[truncated: 2 more sheets: Table S11, Table S12]
